# Supplementary material for: Phylum-wide comparative genomics unravel the diversity of secondary metabolism in Cyanobacteria
Source: BMC Genomics. 2014 Nov 18;15(1):977. doi: 10.1186/1471-2164-15-977 (PMC4247773; doi:10.1186/1471-2164-15-977)
Supplement: Supplementary file 2 — Additional file 2: FigureS1: Maximum Likelihood phylogeny of all cyanobacteria included in this study, Figure S2. Detection of cyanotoxins in selected cyanobacteria containing toxin biosynthetic gene clusters, Figure S3. Abundance of the CFs in 89 cyanobacterial strains and comparsion of size of the shared and orphan CFs in finished and unfinished genomes, Figure S4. Maximum-likelihood phylogenetic tree of the 939 C domains detected in the 452 gene clusters, and Figure S5. Examples of secondary metabolite biosynthetic gene cluster families. (XLSX 76 KB) [file 12864_2014_6690_MOESM2_ESM.xlsx]

## Sheet: Legend
Additional file 2. Tables of the 452 gene clusters, of the clusters corresponding to known pathways, of the cluster family shared by several cyanobacteria and of the cyanobacterial genomes.
Table S1. 452 NRPS/PKS gene clusters, type, size, cluster family, genomic localization, putative siderophore gene clusters, dinucleotide average absolute relative abundance, percentage of genes deviated in GC content and mobility. The columns 'd*-differences' and ‘%gene deviant in GC’ indicate the dinucleotide average absolute relative abundance and the percent of genes of the cluster having a GC…
Table S2. 20% of gene clusters involved in the production of known end-products. 46 of the 126 genomes contained 18 of these clusters. With the exception of the gene clusters potentially coding for heterocyst glycolipid, a-olefin / hydro-carbons and shinorine / mycosporine-like amino acid, the clusters were retrieved from at most into three genomes. The remaining 8 gene clusters were not found in…
Table S3. The cluster families (CF) shared by several Cyanobacteria. The CF listed are either corresponding to biosynthetic pathway of a known end-product, or corresponding to unknown end-products but related to one another, or corresponding to previously described gene clusters without further characterisation of the compound produced. AASI, amino acid sequence identity.
Table S4. Cyanobacterial strains of the CyanoGEBA dataset and the characteristics of the genomes studied. T indicates Type strain or Type species, for genome status: F, finished, D, draft, P, permanent draft, chr./pl. , Number of chromosome or plasmids.
References

## Sheet: Table S1
Table S1. 452 NRPS/PKS gene clusters, type, size, cluster family, genomic localization, putative siderophore gene clusters, dinucleotide average absolute relative abundance, percentage of genes deviated in GC content and mobility. The columns 'd*-differences' and ‘%gene deviant in GC’ indicate the dinucleotide average absolute relative abundance and the percent of genes of the cluster having a GC…
Strain	Cluster	Cluster size	Cluster	Genomic	Siderophore	d*-differences	% gene	Mobility
	Type
		(nt)	Family	localization			deviant in GC
0708	NRPS	9876	CF-59	Chromosome	-	29.47	0.00	-
0708	PKS	15534	CF-1	Chromosome	-	24.80	0.00	-
0708	PKS	21723	CF-2	Chromosome	-	36.58	8.33	-
3L	HYBRID	22198	-	Chromosome	-	28.98	0.00	+
3L	HYBRID	24534	CF-17	Chromosome	-	61.84	0.00	+
3L	HYBRID	26146	CF-16	Chromosome	-	50.87	0.00	+
3L	HYBRID	63063	CF-18	Chromosome	-	54.36	7.69	+
3L	NRPS	3045	-	Chromosome	-	69.22	0.00	+
3L	NRPS	11647	-	Chromosome	-	26.60	10.00	-
3L	NRPS	12351	-	Chromosome	-	51.68	22.22	-
3L	NRPS	20338	-	Chromosome	-	53.84	0.00	+
3L	NRPS	29166	-	Chromosome	-	26.67	3.70	+
3L	PKS	5394	-	Chromosome	-	31.45	0.00	-
3L	PKS	9299	CF-8	Chromosome	-	26.41	0.00	+
3L	PKS	10331	-	Chromosome	-	56.08	0.00	+
3L	PKS	10337	CF-50	Chromosome	-	36.10	0.00	+
3L	PKS	11930	-	Chromosome	-	46.43	28.57	-
ATCC 29413	HYBRID	16694	CF-34	Chromosome	-	26.33	0.00	-
ATCC 29413	HYBRID	25454	-	Chromosome	-	32.20	14.29	-
ATCC 29413	HYBRID	35385	CF-33	Chromosome	-	35.05	15.00	-
ATCC 29413	HYBRID	38094	-	Chromosome	-	46.02	12.50	+
ATCC 29413	HYBRID	41183	CF-32	Chromosome	-	47.42	16.67	+
ATCC 29413	NRPS	6461	CF-4	Chromosome	-	24.00	0.00	-
ATCC 29413	NRPS	25007	-	Plasmid	+	35.84	0.00	+
ATCC 29413	PKS	17552	CF-1	Chromosome	-	24.53	0.00	-
ATCC 51142	HYBRID	53914	CF-28	Chromosome	-	36.93	7.69	-
ATCC 51142	NRPS	2952	CF-52	Chromosome	-	60.04	0.00	-
ATCC 51142	NRPS	45791	CF-42	Chromosome	+	26.64	13.64	-
ATCC 51142	PKS	7306	CF-46	Chromosome	-	49.32	0.00	-
ATCC 51472	HYBRID	53915	CF-28	Chromosome	-	37.86	0.00	-
ATCC 51472	NRPS	2946	CF-52	Chromosome	-	63.31	0.00	-
ATCC 51472	NRPS	44399	CF-42	Chromosome	+	25.61	13.64	-
ATCC 51472	PKS	7306	CF-46	Chromosome	-	47.18	0.00	-
BL 107	PKS	2972	CF-20	Chromosome	-	50.08	0.00	-
CC9311	PKS	2970	CF-20	Chromosome	-	75.15	0.00	-
CC9311	PKS	6537	-	Chromosome	-	86.94	100.00	-
CC9902	PKS	2972	CF-20	Chromosome	-	60.63	0.00	-
CCY 0110	HYBRID	42685	CF-29	Chromosome	+	30.77	7.69	-
CCY 0110	NRPS	2931	CF-52	Chromosome	-	68.47	0.00	-
CCY 0110	NRPS	3567	-	Chromosome	-	68.46	0.00	-
CCY 0110	NRPS	3738	-	Chromosome	-	80.00	0.00	-
CCY 0110	NRPS	11186	-	Chromosome	-	63.18	0.00	+
CCY 0110	PKS	8294	CF-46	Chromosome	-	46.37	0.00	-
CCY 9414	HYBRID	43238	CF-5	Chromosome	-	40.71	0.00	-
CCY 9414	HYBRID	72350	CF-19	Chromosome	+	35.62	13.79	-
CCY 9414	NRPS	3492	-	Chromosome	-	56.65	0.00	-
CCY 9414	NRPS	18000	CF-6	Chromosome	-	44.17	16.67	-
CCY 9414	NRPS	21000	CF-13	Chromosome	-	61.26	16.67	-
CCY 9414	NRPS	25568	CF-14	Chromosome	-	29.54	0.00	-
CCY 9414	PKS	10422	-	Chromosome	-	44.64	0.00	-
CCY 9414	PKS	15437	CF-1	Chromosome	-	18.58	0.00	-
CCY 9414	PKS	22824	CF-23	Chromosome	+	42.63	0.00	+
CS-505	HYBRID	39986	CF-10	Chromosome	-	93.02	47.06	+
CS-505	NRPS	37645	CF-11	Chromosome	-	18.72	11.11	-
CS-505	PKS	15271	CF-1	Chromosome	-	31.87	0.00	-
CS-505	PKS	20082	CF-2	Chromosome	-	38.38	100.00	-
D9	NRPS	2700	CF-53	Chromosome	-	32.82	0.00	-
D9	NRPS	6240	CF-54	Chromosome	-	33.08	0.00	-
D9	PKS	20379	CF-2	Chromosome	-	36.41	9.09	-
D9	PKS	24282	CF-15	Chromosome	-	58.01	4.55	-
FGP-2	NRPS	2778	-	Chromosome	-	102.11	0.00	-
FGP-2	NRPS	11030	-	Chromosome	-	105.24	0.00	+
FGP-2	NRPS	22539	CF-39	Chromosome	-	46.82	60.00	+
FGP-2	NRPS	35778	CF-44	Chromosome	-	64.50	10.00	-
IMS101	HYBRID	22086	-	Chromosome	-	66.35	0.00	-
IMS101	NRPS	2976	CF-52	Chromosome	-	52.90	0.00	-
IMS101	NRPS	3996	-	Chromosome	-	25.97	0.00	-
JSC-11	HYBRID	35957	-	Chromosome	+	34.37	11.11	+
JSC-11	NRPS	7207	-	Chromosome	-	42.12	0.00	-
JSC-11	PKS	9558	-	Chromosome	-	37.73	0.00	-
JSC-11	PKS	15677	CF-3	Chromosome	-	32.07	0.00	+
JSC-11	PKS	15859	CF-1	Chromosome	-	31.60	0.00	-
JSC-11	PKS	17750	CF-2	Chromosome	-	65.26	12.50	-
MBIC11017	HYBRID	57802	-	Plasmid	-	41.80	14.81	+
MIT9303	NRPS	6600	-	Chromosome	-	50.05	0.00	-
MIT9303	PKS	2964	CF-20	Chromosome	-	71.38	33.33	-
MIT9313	PKS	2964	CF-20	Chromosome	-	53.45	33.33	-
NIES-843	HYBRID	42120	CF-32	Chromosome	-	36.41	0.00	+
NIES-843	HYBRID	54592	CF-5	Chromosome	-	54.98	0.00	+
NIES-843	NRPS	22427	CF-6	Chromosome	-	42.51	18.18	+
NIES-843	NRPS	30408	CF-7	Chromosome	-	55.85	0.00	+
NIES-843	PKS	5922	CF-51	Chromosome	-	43.29	0.00	-
P1	HYBRID	27679	-	Chromosome	-	58.27	18.18	+
P1	PKS	9000	CF-8	Chromosome	-	34.45	0.00	-
PCC 10802	NRPS	4527	-	Chromosome	-	43.50	0.00	-
PCC 10802	NRPS	6495	CF-54	Chromosome	-	37.82	0.00	-
PCC 10802	NRPS	6597	-	Chromosome	-	44.80	0.00	-
PCC 10802	NRPS	7841	CF-4	Chromosome	-	36.73	0.00	-
PCC 10802	NRPS	9165	-	Chromosome	-	44.87	0.00	-
PCC 10802	NRPS	11084	-	Chromosome	-	83.55	0.00	-
PCC 10914	HYBRID	38513	-	Chromosome	+	37.68	0.00	-
PCC 10914	NRPS	4188	-	Chromosome	-	55.91	16.67	-
PCC 10914	NRPS	6009	-	Chromosome	-	47.95	0.00	+
PCC 10914	NRPS	6535	-	Chromosome	-	45.02	0.00	-
PCC 10914	NRPS	11482	CF-39	Chromosome	-	40.27	0.00	-
PCC 10914	PKS	16246	CF-1	Chromosome	-	47.43	14.29	-
PCC 6303	HYBRID	46201	-	Chromosome	+	26.63	0.00	+
PCC 6303	NRPS	4125	CF-56	Chromosome	-	81.88	0.00	-
PCC 6303	PKS	534	-	Chromosome	-	130.44	0.00	-
PCC 6303	PKS	16320	CF-1	Chromosome	-	52.82	0.00	+
PCC 6304	HYBRID	10759	-	Chromosome	-	46.09	0.00	+
PCC 6304	HYBRID	40140	-	Chromosome	+	15.55	0.00	-
PCC 6304	NRPS	2805	-	Plasmid	-	93.08	0.00	+
PCC 6304	NRPS	13827	CF-39	Chromosome	-	29.25	0.00	+
PCC 6306	HYBRID	46925	-	Chromosome	+	53.11	0.00	+
PCC 6306	NRPS	3927	-	Chromosome	-	38.20	0.00	-
PCC 6306	NRPS	4017	CF-56	Chromosome	-	40.05	0.00	-
PCC 6306	NRPS	4227	CF-55	Chromosome	-	69.93	0.00	-
PCC 6306	NRPS	9209	-	Chromosome	-	51.42	0.00	-
PCC 6307	PKS	1248	-	Chromosome	-	58.62	0.00	-
PCC 6307	PKS	3007	CF-20	Chromosome	-	70.67	0.00	-
PCC 6308	NRPS	2925	CF-60	Chromosome	-	61.54	0.00	-
PCC 6308	PKS	8460	CF-8	Chromosome	-	46.54	0.00	-
PCC 6313	HYBRID	16706	-	Chromosome	-	38.32	0.00	+
PCC 6313	NRPS	2217	-	Chromosome	-	38.80	50.00	-
PCC 6406	HYBRID	14069	-	Chromosome	-	55.99	0.00	-
PCC 6406	PKS	9167	CF-8	Chromosome	-	46.17	50.00	-
PCC 6407	HYBRID	17087	CF-37	Chromosome	-	27.15	0.00	-
PCC 6407	HYBRID	40596	CF-10	Chromosome	-	68.06	25.00	+
PCC 6407	HYBRID	50924	CF-26	Chromosome	-	42.12	0.00	-
PCC 6407	NRPS	2652	CF-49	Chromosome	-	64.61	0.00	-
PCC 6407	NRPS	2997	-	Chromosome	-	56.28	0.00	-
PCC 6407	NRPS	3032	-	Chromosome	-	48.15	0.00	-
PCC 6407	NRPS	9429	-	Chromosome	-	73.60	0.00	-
PCC 6407	NRPS	15126	CF-39	Chromosome	-	74.24	0.00	-
PCC 6407	PKS	2782	CF-48	Chromosome	-	32.32	0.00	-
PCC 6407	PKS	7682	CF-47	Chromosome	-	64.90	0.00	-
PCC 6407	PKS	24052	CF-9	Chromosome	-	39.49	0.00	-
PCC 6506	HYBRID	16414	CF-37	Chromosome	-	26.45	0.00	-
PCC 6506	HYBRID	41554	CF-10	Chromosome	-	66.48	0.00	+
PCC 6506	HYBRID	50924	CF-26	Chromosome	-	42.06	0.00	-
PCC 6506	NRPS	2439	-	Chromosome	-	48.33	0.00	-
PCC 6506	NRPS	2652	CF-49	Chromosome	-	65.18	7.14	-
PCC 6506	NRPS	2997	-	Chromosome	-	58.55	0.00	-
PCC 6506	NRPS	7389	-	Chromosome	-	74.96	28.57	-
PCC 6506	NRPS	15476	CF-39	Chromosome	-	74.86	0.00	-
PCC 6506	PKS	2818	CF-48	Chromosome	-	34.30	0.00	-
PCC 6506	PKS	7682	CF-47	Chromosome	-	64.73	0.00	-
PCC 6506	PKS	24979	CF-9	Chromosome	-	35.12	0.00	+
PCC 6605	HYBRID	12235	CF-35	Chromosome	-	26.35	25.00	-
PCC 6605	HYBRID	19197	CF-27	Chromosome	+	43.97	0.00	-
PCC 6605	NRPS	3735	-	Chromosome	-	71.17	0.00	+
PCC 6605	NRPS	4542	-	Chromosome	-	43.68	0.00	+
PCC 6605	NRPS	4749	-	Chromosome	-	38.12	0.00	-
PCC 6605	NRPS	7879	-	Chromosome	-	38.58	0.00	-
PCC 6605	PKS	2902	-	Chromosome	-	59.20	0.00	-
PCC 6712	HYBRID	15362	CF-35	Chromosome	-	41.12	0.00	-
PCC 6712	HYBRID	37274	-	Chromosome	+	42.05	0.00	+
PCC 6712	PKS	1938	-	Chromosome	-	39.63	0.00	+
PCC 6712	PKS	5491	CF-21	Chromosome	-	45.44	0.00	+
PCC 6712	PKS	7662	-	Chromosome	-	56.53	0.00	+
PCC 6712	PKS	8316	CF-58	Chromosome	-	59.69	25.00	+
PCC 6712	PKS	8319	CF-8	Chromosome	-	35.97	9.09	+
PCC 6712	PKS	21721	CF-45	Chromosome	-	21.29	0.00	-
PCC 7001	NRPS	3549	-	Chromosome	-	38.52	100.00	-
PCC 7001	NRPS	4308	-	Chromosome	-	80.50	0.00	-
PCC 7001	PKS	3063	CF-20	Chromosome	-	81.37	0.00	-
PCC 7002	NRPS	3294	-	Chromosome	-	21.97	0.00	-
PCC 7002	PKS	8163	CF-8	Chromosome	-	45.87	0.00	-
PCC 7103	HYBRID	16910	-	Chromosome	-	54.54	41.67	-
PCC 7103	HYBRID	67446	-	Chromosome	+	41.97	0.00	-
PCC 7103	NRPS	2610	CF-57	Chromosome	-	63.86	0.00	-
PCC 7103	NRPS	3306	-	Chromosome	-	33.27	0.00	-
PCC 7103	NRPS	6483	-	Chromosome	+	48.47	0.00	-
PCC 7103	NRPS	9096	CF-59	Chromosome	-	70.13	11.11	-
PCC 7103	NRPS	16261	-	Chromosome	-	66.66	0.00	-
PCC 7103	PKS	15850	CF-1	Chromosome	-	22.16	0.00	-
PCC 7103	PKS	21491	-	Chromosome	-	46.81	0.00	-
PCC 7103	PKS	21552	CF-24	Chromosome	-	42.17	0.00	-
PCC 7105	HYBRID	19479	CF-27	Chromosome	+	38.33	0.00	+
PCC 7105	NRPS	6717	-	Chromosome	-	38.77	0.00	-
PCC 7105	PKS	10731	-	Chromosome	-	44.15	0.00	-
PCC 7107	HYBRID	60229	CF-26	Chromosome	+	31.45	0.00	-
PCC 7107	NRPS	3075	-	Chromosome	-	70.57	7.41	-
PCC 7107	PKS	15690	CF-1	Chromosome	-	20.53	0.00	-
PCC 7108	HYBRID	17483	-	Chromosome	-	51.98	30.77	+
PCC 7108	HYBRID	21964	-	Chromosome	-	56.26	0.00	-
PCC 7108	HYBRID	33359	-	Chromosome	-	52.95	0.00	-
PCC 7108	NRPS	2745	CF-53	Chromosome	-	48.62	0.00	-
PCC 7108	NRPS	9831	CF-59	Chromosome	-	43.20	0.00	-
PCC 7108	PKS	11625	CF-3	Chromosome	-	80.61	50.00	-
PCC 7108	PKS	15610	CF-1	Chromosome	-	19.46	0.00	-
PCC 7108	PKS	22213	CF-2	Chromosome	-	30.44	0.00	+
PCC 7112	NRPS	36750	CF-44	Chromosome	+	58.02	8.33	-
PCC 7112	HYBRID	13324	-	Chromosome	-	38.79	33.33	-
PCC 7112	NRPS	4332	-	Chromosome	-	78.04	0.00	-
PCC 7113	HYBRID	44180	CF-26	Chromosome	+	32.73	0.00	-
PCC 7113	NRPS	3894	-	Chromosome	-	46.59	52.63	-
PCC 7113	NRPS	4158	-	Chromosome	-	26.31	0.00	-
PCC 7113	NRPS	12192	-	Chromosome	-	23.24	0.00	-
PCC 7116	HYBRID	44298	-	Chromosome	+	44.71	0.01	-
PCC 7116	NRPS	3264	-	Chromosome	-	37.97	0.00	-
PCC 7116	PKS	3283	CF-21	Chromosome	-	42.42	0.00	-
PCC 7116	PKS	16788	CF-1	Chromosome	-	16.85	15.79	-
PCC 7120	HYBRID	39236	CF-32	Chromosome	-	51.16	0.00	+
PCC 7120	HYBRID	82959	CF-19	Chromosome	+	35.97	0.00	+
PCC 7120	NRPS	4350	-	Chromosome	-	39.38	0.00	-
PCC 7120	PKS	16157	CF-1	Chromosome	-	26.40	0.00	-
PCC 7120	PKS	28782	CF-23	Chromosome	+	49.75	0.00	+
PCC 7122	HYBRID	20298	-	Chromosome	-	46.15	0.00	+
PCC 7122	HYBRID	34117	-	Chromosome	+	25.65	0.00	-
PCC 7122	NRPS	4122	CF-56	Chromosome	-	56.76	0.00	-
PCC 7122	NRPS	9425	-	Chromosome	-	45.47	0.00	-
PCC 7122	NRPS	9875	CF-59	Chromosome	-	56.61	0.00	-
PCC 7122	PKS	15621	CF-1	Chromosome	-	19.78	0.00	-
PCC 7122	PKS	23958	CF-2	Chromosome	-	35.88	0.00	-
PCC 7126	HYBRID	28965	CF-33	Chromosome	-	23.64	0.00	-
PCC 7126	HYBRID	47993	-	Chromosome	+	62.14	0.00	+
PCC 7126	NRPS	5244	-	Chromosome	-	36.52	0.00	-
PCC 7126	PKS	3861	-	Chromosome	-	76.31	0.00	-
PCC 7126	PKS	15621	CF-1	Chromosome	-	36.76	6.67	-
PCC 7202	NRPS	2949	CF-60	Chromosome	-	77.06	0.00	-
PCC 7202	PKS	8663	CF-8	Chromosome	-	27.40	0.00	-
PCC 7203	HYBRID	40889	CF-26	Chromosome	-	38.56	0.00	-
PCC 7203	HYBRID	55790	CF-30	Chromosome	+	75.53	0.00	+
PCC 7203	NRPS	2901	-	Chromosome	-	51.38	33.33	-
PCC 7203	NRPS	3561	-	Chromosome	-	44.76	0.00	-
PCC 7203	NRPS	4161	CF-56	Chromosome	-	37.98	4.17	-
PCC 7203	NRPS	4380	CF-55	Chromosome	+	86.70	0.00	-
PCC 7203	NRPS	13647	-	Chromosome	-	25.37	0.00	+
PCC 7203	NRPS	14408	CF-39	Chromosome	+	22.59	0.00	+
PCC 7305	HYBRID	56044	CF-31	Chromosome	+	11.13	0.00	-
PCC 7305	NRPS	5595	-	Chromosome	-	35.54	0.00	-
PCC 7305	NRPS	16303	-	Chromosome	-	41.49	0.00	+
PCC 7305	PKS	2001	-	Chromosome	-	50.15	0.00	-
PCC 7305	PKS	7746	-	Chromosome	-	33.79	0.00	-
PCC 7305	PKS	8493	CF-58	Chromosome	-	45.49	0.00	-
PCC 7305	PKS	8547	CF-8	Chromosome	-	22.90	0.00	-
PCC 7305	PKS	10091	CF-50	Chromosome	-	31.46	0.00	-
PCC 73102	HYBRID	16269	CF-34	Chromosome	-	21.22	0.00	-
PCC 73102	HYBRID	24784	-	Plasmid	-	22.71	11.11	+
PCC 73102	HYBRID	39103	CF-12	Chromosome	-	76.31	0.00	-
PCC 73102	HYBRID	46274	-	Chromosome	-	26.18	0.00	-
PCC 73102	HYBRID	54061	-	Chromosome	-	27.36	12.00	+
PCC 73102	HYBRID	59521	-	Chromosome	-	43.36	0.00	-
PCC 73102	HYBRID	71986	-	Chromosome	+	37.64	0.00	+
PCC 73102	NRPS	2619	CF-57	Chromosome	-	56.98	33.33	+
PCC 73102	NRPS	3105	-	Chromosome	-	68.61	0.00	-
PCC 73102	NRPS	4011	-	Chromosome	-	65.06	8.33	-
PCC 73102	NRPS	25413	CF-14	Chromosome	-	25.21	15.79	-
PCC 73102	PKS	6693	-	Chromosome	-	60.89	0.00	-
PCC 73102	PKS	15719	CF-1	Chromosome	-	30.96	11.11	-
PCC 73102	PKS	32079	CF-2	Chromosome	-	37.33	0.00	-
PCC 73102	PKS	40145	CF-24	Chromosome	-	36.10	100.00	+
PCC 73106	HYBRID	44583	-	Chromosome	-	27.66	0.00	-
PCC 73106	NRPS	11964	-	Chromosome	-	39.71	0.00	-
PCC 73106	PKS	2202	-	Chromosome	-	37.33	0.00	-
PCC 73106	PKS	3951	-	Chromosome	-	45.25	41.67	-
PCC 73106	PKS	6269	-	Chromosome	-	32.84	0.00	-
PCC 73106	PKS	10405	-	Chromosome	-	45.90	0.00	-
PCC 73106	PKS	27740	-	Chromosome	-	38.04	0.00	-
PCC 7319	HYBRID	12582	-	Chromosome	-	43.72	0.00	+
PCC 7319	NRPS	6448	-	Chromosome	-	47.19	0.00	-
PCC 7319	NRPS	13578	-	Chromosome	+	73.05	0.00	+
PCC 7319	NRPS	14289	-	Chromosome	-	47.55	40.00	-
PCC 7319	PKS	1845	-	Chromosome	-	52.97	40.00	-
PCC 7319	PKS	7662	-	Chromosome	-	36.95	0.00	-
PCC 7319	PKS	8316	CF-58	Chromosome	-	43.42	0.00	-
PCC 7319	PKS	8517	CF-8	Chromosome	-	34.10	20.00	-
PCC 7319	PKS	9595	CF-46	Chromosome	-	49.64	0.00	-
PCC 7319	PKS	14217	-	Chromosome	-	31.13	50.00	+
PCC 7327	PKS	2475	-	Chromosome	-	28.34	0.00	-
PCC 7327	PKS	7480	-	Chromosome	-	28.91	0.00	-
PCC 7327	PKS	8529	CF-8	Chromosome	-	32.51	0.00	+
PCC 7327	PKS	8766	CF-58	Chromosome	-	28.75	0.00	-
PCC 7327	PKS	20623	CF-25	Chromosome	-	31.78	0.00	-
PCC 7335	NRPS	6882	-	Chromosome	+	50.48	0.00	-
PCC 7335	PKS	10779	-	Chromosome	-	34.16	0.00	-
PCC 7335	PKS	27303	-	Chromosome	-	21.24	0.00	-
PCC 7336	HYBRID	62262	-	Chromosome	+	30.02	0.00	-
PCC 7336	NRPS	8245	-	Chromosome	-	30.09	0.00	-
PCC 7375	HYBRID	39009	-	Chromosome	+	22.05	0.00	+
PCC 7375	NRPS	4347	-	Chromosome	-	23.74	0.00	-
PCC 7375	NRPS	7117	-	Chromosome	-	31.68	40.00	-
PCC 7375	NRPS	16888	-	Chromosome	-	51.97	62.50	+
PCC 7375	PKS	2998	CF-22	Chromosome	-	61.77	0.00	-
PCC 7375	PKS	70843	-	Chromosome	-	73.34	45.00	+
PCC 7376	NRPS	3339	-	Chromosome	-	46.12	0.00	-
PCC 7376	PKS	8127	CF-8	Chromosome	-	65.43	0.00	-
PCC 7417	HYBRID	46075	-	Plasmid	-	35.13	0.00	+
PCC 7417	HYBRID	46271	-	Chromosome	+	38.82	0.00	-
PCC 7417	NRPS	2640	-	Chromosome	-	40.87	9.09	-
PCC 7417	NRPS	2754	CF-53	Chromosome	-	39.91	0.00	-
PCC 7417	NRPS	3312	-	Chromosome	-	67.94	0.00	-
PCC 7417	NRPS	3960	-	Plasmid	-	104.35	33.33	+
PCC 7417	NRPS	5178	-	Plasmid	-	71.77	50.00	-
PCC 7417	NRPS	6383	-	Chromosome	-	60.90	0.00	-
PCC 7417	NRPS	6450	CF-54	Chromosome	-	66.83	0.00	-
PCC 7417	NRPS	9894	CF-59	Chromosome	-	43.54	7.69	-
PCC 7417	PKS	3315	-	Chromosome	-	63.91	0.00	-
PCC 7417	PKS	9329	-	Chromosome	-	44.64	11.76	-
PCC 7417	PKS	10883	-	Plasmid	-	58.57	0.00	+
PCC 7417	PKS	15801	CF-1	Chromosome	-	32.84	0.00	-
PCC 7417	PKS	17545	-	Chromosome	-	52.45	0.00	-
PCC 7417	PKS	22911	CF-9	Chromosome	-	38.18	0.00	-
PCC 7417	PKS	25173	CF-2	Chromosome	-	28.55	0.00	-
PCC 7420	HYBRID	39519	-	Chromosome	-	44.68	0.00	-
PCC 7420	NRPS	4053	-	Chromosome	-	39.48	0.00	-
PCC 7420	NRPS	4332	-	Chromosome	-	34.88	0.00	+
PCC 7420	NRPS	4475	-	Chromosome	-	59.57	0.00	+
PCC 7420	NRPS	15007	-	Chromosome	-	25.72	12.50	-
PCC 7420	PKS	6270	-	Chromosome	-	56.67	0.00	-
PCC 7421	PKS	6639	CF-1	Chromosome	-	54.96	0.00	-
PCC 7421	PKS	15858	CF-3	Chromosome	-	30.04	0.00	-
PCC 7421	PKS	18801	-	Chromosome	-	42.90	7.69	-
PCC 7421	PKS	32403	-	Chromosome	-	13.00	25.00	-
PCC 7424	NRPS	4350	-	Chromosome	-	40.28	20.00	+
PCC 7424	NRPS	9098	CF-4	Chromosome	-	18.50	0.00	-
PCC 7424	NRPS	29947	CF-43	Plasmid	-	29.73	0.00	+
PCC 7424	NRPS	35675	-	Plasmid	+	16.47	0.00	+
PCC 7424	PKS	5682	-	Chromosome	-	37.75	16.67	-
PCC 7424	PKS	8289	CF-8	Chromosome	-	46.87	0.00	-
PCC 7425	PKS	14596	-	Chromosome	-	57.98	25.00	-
PCC 7428	HYBRID	55673	CF-30	Chromosome	+	75.67	0.00	-
PCC 7428	HYBRID	57424	-	Plasmid	+	38.37	0.00	-
PCC 7428	NRPS	3240	-	Plasmid	+	64.96	0.00	-
PCC 7428	NRPS	8825	-	Chromosome	-	49.54	35.29	-
PCC 7428	PKS	5105	CF-21	Chromosome	-	69.37	0.00	-
PCC 7428	PKS	23188	CF-13	Plasmid	+	58.52	5.00	-
PCC 7428	PKS	23923	CF-1	Chromosome	-	25.19	7.14	-
PCC 7429	HYBRID	16062	CF-27	Chromosome	+	50.22	0.00	-
PCC 7429	PKS	2255	CF-22	Chromosome	-	68.08	0.00	-
PCC 7437	HYBRID	52782	CF-31	Chromosome	+	17.08	0.00	-
PCC 7437	NRPS	4314	CF-55	Chromosome	-	56.48	0.00	-
PCC 7437	PKS	1848	-	Chromosome	-	33.59	0.00	-
PCC 7437	PKS	7785	-	Chromosome	-	60.06	0.00	-
PCC 7437	PKS	8340	CF-8	Chromosome	-	43.74	0.00	-
PCC 7437	PKS	8685	CF-58	Chromosome	-	50.28	0.00	-
PCC 7502	NRPS	3009	-	Chromosome	-	60.48	18.18	-
PCC 7502	NRPS	15467	-	Chromosome	-	45.26	0.00	+
PCC 7507	HYBRID	24683	-	Chromosome	+	39.01	0.00	-
PCC 7507	NRPS	3054	-	Chromosome	-	40.34	0.00	-
PCC 7507	NRPS	4047	CF-56	Chromosome	-	49.72	0.00	-
PCC 7507	NRPS	8743	-	Chromosome	-	59.10	0.00	-
PCC 7507	PKS	15810	CF-1	Chromosome	-	32.61	0.00	-
PCC 7509	HYBRID	28153	-	Chromosome	+	42.52	30.00	+
PCC 7509	NRPS	4458	CF-55	Chromosome	-	73.70	0.00	+
PCC 7509	NRPS	18506	CF-39	Chromosome	-	14.30	0.00	-
PCC 7509	NRPS	12838	-	Chromosome	-	22.58	0.00	+
PCC 7524	HYBRID	27233	-	Chromosome	-	47.48	0.00	-
PCC 7524	NRPS	6331	CF-4	Chromosome	-	26.91	0.00	-
PCC 7524	PKS	5949	CF-51	Chromosome	-	31.20	0.00	-
PCC 7524	PKS	16457	CF-1	Chromosome	-	25.84	0.00	-
PCC 7524	PKS	26097	CF-2	Chromosome	-	44.95	6.25	-
PCC 7702	HYBRID	15782	-	Chromosome	-	26.47	16.67	-
PCC 7702	NRPS	2715	CF-57	Chromosome	-	43.16	7.14	-
PCC 7702	NRPS	33203	-	Chromosome	+	19.61	0.00	-
PCC 7702	PKS	15926	CF-1	Chromosome	-	17.37	31.25	-
PCC 7702	PKS	17957	CF-2	Chromosome	-	49.83	0.00	-
PCC 7806	HYBRID	54472	CF-5	Chromosome	-	55.54	0.00	+
PCC 7806	NRPS	23906	CF-6	Chromosome	-	44.80	0.00	+
PCC 7806	NRPS	29111	CF-7	Chromosome	-	60.89	0.00	-
PCC 7806	PKS	20055	-	Chromosome	-	35.19	0.00	-
PCC 7806	PKS	22052	CF-45	Chromosome	-	67.72	7.69	+
PCC 7822	NRPS	4143	-	Plasmid	-	37.11	0.00	-
PCC 7822	NRPS	28628	CF-43	Plasmid	-	26.27	8.33	-
PCC 7822	PKS	8328	CF-8	Chromosome	-	55.14	13.33	-
PCC 7822	PKS	23456	CF-45	Plasmid	-	24.62	0.00	-
PCC 7822	PKS	23683	-	Plasmid	-	26.51	0.00	-
PCC 8305	NRPS	5175	-	Chromosome	-	66.80	0.00	-
PCC 8801	HYBRID	53310	CF-29	Chromosome	+	27.88	0.00	+
PCC 8801	NRPS	17100	CF-41	Chromosome	-	60.97	0.00	-
PCC 8801	NRPS	43493	CF-40	Chromosome	-	34.75	9.09	+
PCC 8802	HYBRID	53309	CF-29	Chromosome	+	28.07	0.00	+
PCC 8802	NRPS	17100	CF-41	Chromosome	-	60.66	0.00	-
PCC 8802	NRPS	46972	CF-40	Chromosome	-	34.30	4.76	+
PCC 9006	NRPS	4557	-	Chromosome	-	42.48	0.00	+
PCC 9006	NRPS	6027	-	Chromosome	-	42.37	0.00	-
PCC 9009	HYBRID	31074	-	Chromosome	-	79.37	16.67	+
PCC 9009	HYBRID	46754	CF-26	Chromosome	+	41.93	18.75	+
PCC 9009	NRPS	4266	CF-55	Chromosome	-	63.63	0.00	-
PCC 9009	NRPS	9640	CF-4	Chromosome	-	34.66	7.14	-
PCC 9009	NRPS	13699	CF-39	Chromosome	-	49.84	0.00	-
PCC 9009	NRPS	46691	CF-11	Chromosome	-	49.87	0.00	-
PCC 9009	PKS	15840	CF-1	Chromosome	-	33.82	0.00	-
PCC 9333	NRPS	15273	-	Chromosome	-	23.90	0.00	-
PCC 9333	NRPS	17813	-	Chromosome	-	37.90	0.00	-
PCC 9333	NRPS	36253	CF-44	Chromosome	-	27.86	18.18	+
PCC 9333	PKS	3315	-	Plasmid	-	40.83	0.00	+
PCC 9339	HYBRID	14477	-	Chromosome	-	64.63	0.00	+
PCC 9339	HYBRID	15075	-	Chromosome	-	51.22	0.00	+
PCC 9339	HYBRID	24175	CF-36	Chromosome	+	28.55	46.15	-
PCC 9339	HYBRID	31760	CF-38	Chromosome	+	30.22	10.00	-
PCC 9339	HYBRID	32108	-	Chromosome	+	26.22	12.50	+
PCC 9339	HYBRID	49601	CF-38	Chromosome	+	31.25	23.52	+
PCC 9339	HYBRID	63552	CF-5	Chromosome	-	30.75	0.00	-
PCC 9339	NRPS	2848	-	Chromosome	-	84.76	0.00	-
PCC 9339	NRPS	3111	-	Chromosome	-	104.29	0.00	-
PCC 9339	NRPS	5687	-	Chromosome	-	37.08	0.00	-
PCC 9339	NRPS	6246	-	Chromosome	-	74.35	0.00	-
PCC 9339	NRPS	6638	CF-4	Chromosome	-	46.24	0.00	-
PCC 9339	NRPS	8537	-	Chromosome	+	42.95	0.00	-
PCC 9339	NRPS	9037	-	Chromosome	-	45.92	28.57	-
PCC 9339	NRPS	10468	-	Chromosome	-	63.28	100.00	+
PCC 9339	NRPS	12836	-	Chromosome	+	41.22	0.00	-
PCC 9339	NRPS	23453	-	Chromosome	-	36.52	11.11	-
PCC 9339	PKS	6282	-	Chromosome	-	79.54	0.00	-
PCC 9339	PKS	6993	CF-8	Chromosome	-	92.51	100.00	+
PCC 9339	PKS	7906	-	Chromosome	-	67.16	0.00	-
PCC 9339	PKS	8100	CF-46	Chromosome	-	51.14	0.00	+
PCC 9339	PKS	8105	CF-46	Chromosome	-	40.22	0.00	+
PCC 9339	PKS	15322	CF-3	Chromosome	-	32.72	16.67	-
PCC 9339	PKS	16225	-	Chromosome	-	76.28	50.00	+
PCC 9339	PKS	16468	CF-45	Chromosome	-	46.87	18.18	+
PCC 9339	PKS	16543	CF-1	Chromosome	-	28.31	14.29	-
PCC 9339	PKS	24390	-	Chromosome	-	69.54	0.00	+
PCC 9339	PKS	26607	CF-2	Chromosome	-	52.93	5.88	-
PCC 9431	HYBRID	22376	-	Chromosome	-	61.05	0.00	+
PCC 9431	HYBRID	23185	-	Chromosome	-	51.13	0.00	+
PCC 9431	HYBRID	29332	CF-61	Chromosome	-	26.68	28.57	-
PCC 9431	HYBRID	40688	-	Chromosome	+	47.55	9.09	-
PCC 9431	NRPS	6392	CF-4	Chromosome	-	52.50	0.00	+
PCC 9431	PKS	7592	-	Chromosome	-	31.53	0.00	-
PCC 9431	PKS	8963	-	Chromosome	-	23.04	16.67	-
PCC 9431	PKS	16238	CF-1	Chromosome	-	29.16	14.29	-
PCC 9431	PKS	30192	CF-2	Chromosome	-	56.20	21.05	-
PCC 9445	NRPS	4389	CF-55	Chromosome	-	51.77	0.00	-
PCC 9605	HYBRID	12362	-	Chromosome	+	26.05	33.33	-
PCC 9605	HYBRID	14342	CF-38	Chromosome	+	31.90	33.33	-
PCC 9605	HYBRID	19981	CF-36	Chromosome	+	48.21	45.45	-
PCC 9605	NRPS	3159	-	Chromosome	-	25.15	0.00	-
PCC 9605	NRPS	3246	-	Chromosome	-	49.32	0.00	+
PCC 9605	NRPS	6138	-	Chromosome	-	67.66	0.00	-
PCC 9605	NRPS	10774	-	Chromosome	-	56.21	0.00	-
PCC 9605	PKS	16095	CF-1	Chromosome	-	37.28	16.67	-
PCC 9605	PKS	17627	CF-25	Chromosome	-	40.27	0.00	-
RS9917	PKS	3103	CF-20	Chromosome	-	42.59	0.00	+
WH 0003	HYBRID	21739	-	Chromosome	-	42.75	0.00	+
WH 0003	NRPS	2935	-	Chromosome	-	68.24	0.00	-
WH 0003	NRPS	3150	-	Chromosome	+	46.61	0.00	+
WH 0003	NRPS	3393	-	Chromosome	+	66.89	0.00	+
WH 0003	NRPS	7350	-	Chromosome	-	24.62	0.00	+
WH 0003	NRPS	7776	-	Chromosome	-	50.75	0.00	-
WH 0003	NRPS	7783	-	Chromosome	+	59.21	0.00	-
WH 0003	NRPS	9255	-	Chromosome	-	53.52	0.00	-
WH 0003	PKS	2832	-	Chromosome	-	70.61	0.00	-
WH 0003	PKS	4647	-	Chromosome	-	35.26	0.00	-
WH 5701	PKS	2955	CF-20	Chromosome	-	103.52	0.00	-
WH 7803	PKS	2956	CF-20	Chromosome	-	73.20	0.00	-
WH 7805	PKS	2968	CF-20	Chromosome	-	87.50	0.00	-
WH 8016	PKS	2967	CF-20	Chromosome	-	53.40	0.00	-
WH 8016	PKS	21175	CF-3	Chromosome	-	102.96	100.00	-
WH 8102	PKS	2956	CF-20	Chromosome	-	31.11	0.00	-
WH 8501	HYBRID	33767	CF-28	Chromosome	-	46.18	0.00	+
WH 8501	NRPS	7045	-	Chromosome	-	55.28	0.00	-
WH 8501	NRPS	7959	-	Chromosome	-	59.04	0.00	+
WH 8501	NRPS	9288	-	Chromosome	-	52.64	0.00	+
WH 8501	NRPS	13792	-	Chromosome	+	20.62	40.00	+
WH 8501	NRPS	14287	-	Chromosome	+	30.92	16.67	+
WH 8501	NRPS	17463	-	Chromosome	-	55.02	0.00	-
WH 8501	NRPS	19410	-	Chromosome	-	69.65	0.00	-
WH 8501	PKS	6829	-	Chromosome	-	55.65	33.33	-

## Sheet: Table S2
Table S2. 20% of gene clusters involved in the production of known end-products. 46 of the 126 genomes contained 18 of these clusters. With the exception of the gene clusters potentially coding for heterocyst glycolipid, a-olefin / hydro-carbons and shinorine / mycosporine-like amino acid, the clusters were retrieved from at most into three genomes. The remaining 8 gene clusters were not found in…
Biosynthetic gene cluster for	In the genome of	Reference for the biosynthetic genes
Aeruginosin [1]	Microcystis aeruginosa PCC 7806	[2]
	Microcystis aeruginosa NIES-843	[1]
	Nodularia spumigena CCY 9414	This study
a-olefin [3] / hydrocarbons	Synechococcus sp. PCC 7002	[3]
	Leptolyngbya sp. PCC 7376	[4]
	Pleurocapsa sp. PCC 7327	[4]
	Cyanothece sp. PCC 7424	[4]
	Cyanothece sp. PCC 7822	[4]
	Stanieria cyanosphaera PCC 7437	[4]
	Pleurocapsa sp. PCC 7319	[4]
	Xenococcus sp. PCC 7305	[4]
	Prochloron didemni P1	[4]
	Geminocystis herdmanii PCC 6308	[4]
	Fischerella sp. PCC 9339	Modified cluster, this study
	Cyanobacterium stanieri PCC 7202	[4]
	Chroococcidiopsis sp. PCC 6712	[4]
	Leptolyngbya sp. PCC 6406	[4]
	Moorea producens 3L	[4]
Anabaenopeptilide [5]	No hits
Anabaenopeptin, nodulapeptin [5, 6]	Nodularia spumigena CCY 9414	This study
	Nostoc punctiforme PCC 73102	This study
Anatoxin-a [7, 8]	Oscillatoria formosa PCC 6407	[9]
	Cylindrospermum stagnale PCC 7417	This study
	Oscillatoria sp. PCC 6506	[9]
Apratoxin [10]	No hits
Barbamide [11]	Moorea producens 3L	[12]
Carmabin [12]	Moorea producens 3L	[12]
Cryptophycin [13]	No hits
Curacin A [14]	Moorea producens 3L	[12]
Cyanopeptolins [15]	Microcystis aeruginosa PCC 7806	[2]
	Microcystis aeruginosa NIES-843	[16]
Cylindrospermopsin [17]	Oscillatoria sp. PCC 6506	[18]
	Oscillatoria formosa PCC 6407	This study
	Cylindrospermopsis raciborskii CS-505	[19]
Hassallidin [20]	Cylindrospermopsis raciborskii CS-505	This study
	Tolypothrix sp. PCC 9009	This study
Hectochlorin [21]	No hits
Heterocysts glycolipids [22]	Anabaena cylindrica PCC 7122	This study
/ other glycolipids	Anabaena sp. PCC 7108	This study
	Anabaena variabilis ATCC 29413	[22]
	Calothrix sp. PCC 6303	This study
	Calothrix sp. PCC 7103	This study
	Calothrix sp. PCC 7507	This study
	Cylindrospermopsis raciborskii CS-505	This study
	Cylindrospermum stagnale PCC 7417	This study
	Fischerella sp. JSC-11	This study
	Fischerella sp. PCC 9339	This study
	Fischerella sp. PCC 9431	This study
	Fischerella sp. PCC 9605	This study
	Mastigocladopsis repens PCC 10914	This study
	Microchaete sp. PCC 7126	This study
	Nodularia spumigena CCY 9414	This study
	Nostoc azollae 0708	This study
	Nostoc punctiforme PCC 73102	This study
	Nostoc sp. PCC 7107	This study
	Nostoc sp. PCC 7120	This study
	Nostoc sp. PCC 7524	This study
	Rivularia sp. PCC 7116	This study
	Tolypothrix sp. PCC 9009	This study
	Unidentified cyanobacterium PCC 7702	This study
	Gloeocapsa sp. PCC 7428	Modified cluster, this study
	Gloeobacter violaceus PCC 7421	Modified cluster, this study
Jamaicamide [23]	Lyngbya majuscula JHB	[23]
Lyngbyatoxin [24]	No hits
Microginin [25]	No hits
Microcystin [26]	Microcystis aeruginosa PCC 7806	[26]
	Microcystis aeruginosa NIES-843	[16]
	Fischerella sp. PCC 9339	This study
Nodularin [27]	Nodularia spumigena CCY 9414	[28]
Nostocyclopeptide [29]	No hits
Nostopeptolide [30]	Nostoc punctiforme PCC 73102	This study
Nostophycin [31]	No hits
Saxitoxin [32]	Raphidiopsis brookii D9	[19]
Siderophore [33]	Nostoc sp. PCC 7120	[33]
	Nodularia spumigena CCY 9414	This study
Spumigin [34]	Nodularia spumigena CCY 9414	[34]
Shinorine [35]	Anabaena variabilis ATCC 29413	[35]
/ Mycosporine-like amino acids	Nostoc sp. PCC 7524	This study
	Fischerella sp. PCC 9431	This study
	Fischerella sp. PCC 9339	This study
	Oscillatoria sp. PCC 10802	Modified cluster, this study
	Cyanothece sp. PCC 7424	Modified cluster, this study

## Sheet: Table S3
Table S3. The cluster families (CF) shared by several Cyanobacteria. The CF listed are either corresponding to biosynthetic pathway of a known end-product, or corresponding to unknown end-products but related to one another, or corresponding to previously described gene clusters without further characterisation of the compound produced. AASI, amino acid sequence identity.
Cluster family	Product	No of clusters	Type of clusters	No of genes involved	AASI
Corresponding to known end-products
CF-1	PUFA Heterocyst glycolipids	25	PKS	6	46.3% up to 96.8%
CF-2	Uncharacterised PUFA	12	PKS	9 to 12	>66.1%
CF-3	Uncharacterised PUFA	5	PKS	3 to 4	42.3% up to ≥ 84.7%
CF-4	Shinorine and mycosporine-like amino acid	7	NRPS	4	≥61%
CF-5	Microcystins and nodularin	4	Hybrid	>8	≥70%
CF-6	Aeruginosin	3	NRPS	>6	>55%
CF-7	Cyanopeptolins	2	NRPS	9	86.7%
CF-8	α-olefin and hydrocarbons	15	PKS	1	>46%
CF-9	Anatoxin-a and variants	3	PKS	7 to 8	≥86.5%
CF-10	Cylindrospermopsin	3	Hybrid	11	85.9%
CF-11	Hassallidin	2	NRPS	10	71.8 %
CF-12	Nostopeptolide	1	Hybrid	8
CF-13	Spumigin	1	NRPS	6
CF-14	Anabaenopeptin and nodulapeptin	2	NRPS	11	73.7%
CF-15	Saxitoxin	1	PKS	21
CF-16	Carmabin	1	Hybrid	11
CF-17	Barbamide	1	Hybrid	12
CF-18	Curacin	1	PKS	14
CF-19	Uncharacterised siderophore	2	Hybrid	25	0.81
Corresponding to unknown end-products
CF-20	Unknown	13	PKS	3	≥ 48%
CF-21	Unknown	3	PKS	3	≥ 54%
CF-22	Unknown	2	PKS	3	0.62
CF-23	Unknown	3	PKS	5	54% to 80%
CF-24	Unknown	2	PKS	15	62.5%
CF-25	Unknown	2	PKS	8	0.66
CF-26	Unknown	6	Hybrid	8 to 22	> 62%
CF-27	Unknown	3	Hybrid	4	> 63%
CF-28	Unknown	3	Hybrid	8	> 77%
CF-29	Unknown	3	Hybrid	14	> 60%
CF-30	Unknown	2	Hybrid	17	91.6%
CF-31	Unknown	2	Hybrid	22	0.7
CF-32	Unknown	3	Hybrid	16 to 20	72% to 94.3%
CF-33	Unknown	2	Hybrid	12	0.77
CF-34	Unknown	2	Hybrid	5	0.74
CF-35	Unknown	2	Hybrid	2	50.4%
CF-36	Unknown	2	Hybrid	12	73.3%
CF-37	Unknown	2	Hybrid	6	1
CF-38	Unknown	3	Hybrid	6	>70%
CF-39	Unknown	8	NRPS	4 to 6	>52%
CF-40	Unknown	2	NRPS	17	0.98
CF-41	Unknown	2	NRPS	5	0.99
CF-42	Unknown	2	NRPS	22	0.99
CF-43	Unknown	2	NRPS	13	86.2%
CF-44	Unknown	3	NRPS	10	55.3% up to 80%
CF-45	Unknown	4	PKS	9 to 12	>54.3%
CF-46	Unknown	6	PKS	3 to 5	>50% up to 100%
CF-47	Unknown	2	PKS	2	1
CF-48	Unknown	2	PKS	2	1
CF-49	Unknown	2	NRPS	1	1
CF-50	Unknown	2	PKS	2	61.3%
CF-51	Unknown	2	PKS	1	0.52
CF-52	Unknown	4	NRPS	1	>68%
CF-53	Unknown	3	NRPS	1	>65%
CF-54	Unknown	3	NRPS	1	>58.8%
CF-55	Unknown	6	NRPS	1	>50%
CF-56	Unknown	5	NRPS	1	>50%
CF-57	Unknown	3	NRPS	1	>57%
CF-58	Unknown	5	PKS	1	>50%
CF-59	Unknown	5	NRPS	1	>56%
CF-60	Unknown	2	NRPS	1	56.3%
CF-61	Unknown	1	Hybrid	14	52.7% to psm3 in Microcystis sp. K139

## Sheet: Table S4
Table S4. Cyanobacterial strains of the CyanoGEBA dataset and the characteristics of the genomes studied. T indicates Type strain or Type species, for genome status: F, finished, D, draft, P, permanent draft, chr./pl. , Number of chromosome or plasmids.
Subsection	Strain	Strain ID	Accession No GenBank	Genome size	% mol GC	No of scaffolds	References
				(Mb)		(chr./pl.)
						- status
I	Acaryochloris sp.	CCME5410	AFEJ00000000	7.88	47.1	511-D	[36]
I	Acaryochloris marina	MBIC11017	CP000828, CP00038-46	8.36	46.9	10 (1/9)-F	[37]
I	Chamaesiphon minutus	PCC 6605	CP003600-02	6.76	45.6	3 (1/2)-P	[38]
I	Crocosphaera watsonii	WH 0003	AESD00000000	5.89	37.6	1126-D	[39]
I	Crocosphaera watsonii	WH 8501	AADV00000000	6.24	37.1	323-D	[40]
I	Cyanobacterium aponinum	PCC 10605	CP003947-48	4.18	34.9	2 (1/1)-F	[38]
I	Cyanobacterium stanieri	PCC 7202	CP003940	3.16	38.6	1-F	[38]
I	Cyanobium gracile	PCC 6307	CP003495	3.34	68.7	1-F	[38]
I	Cyanobium sp.	PCC 7001	ABSE00000000	2.83	68.7	2-D
I	Cyanothece sp.	ATCC 51142	CP000806-11	5.46	37.9	6 (2/4)-F	[41]
I	Cyanothece sp.	ATCC 51472	AGJC00000000	5.46	37.9	7-F	[42]
I	Cyanothece sp.	CCY 0110	AAXW00000000	5.88	36.7	163-D
I	Cyanothece sp.	PCC 7424	CP001291-97	6.55	38.5	7 (1/6)-F	[42]
I	Cyanothece sp.	PCC 7425	CP001344-47	5.79	50.6	4 (1/3)-F	[42]
I	Cyanothece sp.	PCC 7822	CP002198-204	7.84	39.9	7 (1/6)-F	[42]
I	Cyanothece sp.	PCC 8801	CP001287-90	4.79	39.7	4 (1/3)-F	[42]
I	Cyanothece sp.	PCC 8802	CP001701-05	4.80	39.8	5 (1/4)-F	[42]
I	Dactylococcopsis salina	PCC 8305	CP003944	3.78	42.4	1-F	[38]
I	Geminocystis herdmanii	PCC 6308	ALVO00000000	4.26	34.2	1-P	[38]
I	Gloeobacter violaceus	PCC 7421	BA000045.2	4.66	62.0	1-F	[43]
I	Gloeocapsa sp.	PCC 73106	ALVY00000000	4.03	41.1	228-D	[38]
I	Gloeocapsa sp.	PCC 7428	CP003646-50	5.88	43.3	5 (1/4)-F	[38]
I	Halothece sp.	PCC 7418	CP003945	4.18	42.9	1-F	[38]
I	Microcystis aeruginosa	NIES-843	AP009552.1	5.84	42.3	1-F	[16]
I	Microcystis aeruginosa	PCC 7806	AM778843–958	5.20	41.9	116-D	[2]
I	Prochlorococcus marinus	AS9601	CP000551.1	1.67	31.3	1-F	[44]
I	Prochlorococcus marinus	MIT9202	ACDW00000000	1.69	31.1	1-D
I	Prochlorococcus marinus	MIT9211	CP000878.1	1.69	38.0	1-F	[44]
I	Prochlorococcus marinus	MIT9215	CP000825.1	1.74	31.1	1-F	[44]
I	Prochlorococcus marinus	MIT9301	CP000576.1	1.64	31.3	1-F	[44]
I	Prochlorococcus marinus	MIT9303	CP000554.1	2.68	50.0	1-F	[44]
I	Prochlorococcus marinus	MIT9312	CP000111.1	1.71	31.2	1-F	17
I	Prochlorococcus marinus	MIT9313	BX548175.1	2.41	50.7	1-F	18
I	Prochlorococcus marinus	MIT9515	CP000552.1	1.70	30.7	1-F	[44]
I	Prochlorococcus marinus	NATL1A	CP000553.1	1.86	34.9	1-F	[44]
I	Prochlorococcus marinus	NATL2A	CP000095.2	1.84	35.1	1-F	[44]
I	Prochlorococcus marinus, subsp. marinus	CCMP1375	AE017126.1	1.75	36.4	1-F	[45]
I	Prochlorococcus marinus, subsp. pastoris	CCMP1986	BX548174.1	1.66	30.8	1-F	[46]
I	Prochloron didemni (metagenome)	P1	AGRF00000000	6.20	42.0	100-D	[47]
I	Synechococcus elongatus	PCC 6301	AP008231.1	2.70	55.4	1-F	[48]
I	Synechococcus elongatus	PCC 7942	CP000100-01	2.74	55.4	2 (1/1)-F
I	Synechococcus sp.	BL107	AATZ00000000	2.28	54.2	6-D	[49]
I	Synechococcus sp.	CB0101	ADXL00000000	2.69	64.2	94-D
I	Synechococcus sp.	CB0205	ADXM00000000	2.43	62.9	78-D
I	Synechococcus sp.	CC9311	CP000435.1	2.61	52.4	1-F	[50]
I	Synechococcus sp.	CC9605	CP000110.1	2.51	59.2	1-F	[49]
I	Synechococcus sp.	CC9902	CP000097.1	2.23	54.1	1-F	[49]
I	Synechococcus sp.	JA-2-3B	CP000240.1	3.05	58.4	1-F	[51]
I	Synechococcus sp.	JA-3-3Ab	CP000239.1	2.93	60.2	1-F	[51]
I	Synechococcus sp.	PCC 6312	CP003558.-59	3.72	48.5	2 (1/1)-F	[38]
I	Synechococcus sp.	PCC 7002	CP000951-57	3.41	49.1	7 (1/6)-F
I	Synechococcus sp.	PCC 7335	ABRV00000000	5.97	48.2	11-F
I	Synechococcus sp.	PCC 7336	ALWC00000000	5.14	53.6	2-F	[38]
I	Synechococcus sp.	PCC 7502	CP003594-96	3.58	40.6	3 (1/2)-F	[38]
I	Synechococcus sp.	RCC307	CT978603.1	2.22	60.8	1-F	[49]
I	Synechococcus sp.	RS9916	AAUA00000000	2.66	59.8	4-D	[49]
I	Synechococcus sp.	RS9917	AANP00000000	2.58	64.4	9-D	[49]
I	Synechococcus sp.	WH 5701	AANO00000000	3.04	65.3	135-D	[49]
I	Synechococcus sp.	WH 7803	CT971583.1	2.37	60.2	1-F	[49]
I	Synechococcus sp.	WH 7805	AAOK00000000	2.62	57.6	13-D
I	Synechococcus sp.	WH 8016	AGIK00000000	2.71	54.0	1-F
I	Synechococcus sp.	WH 8102	BX548020.1	2.43	59.4	1-F	[52]
I	Synechococcus sp.	WH 8109	ACNY00000000	2.12	60.0	1-F
I	Synechocystis sp.	PCC 6803	BA000022.2	3.95	47.3	5 (1/4)-F	[53]
I			AP004310-12
I			AP006585.1
I	Synechocystis sp.	PCC 7509	ALVU00000000	4.77	41.6	174-D	[38]
I	Thermosynechococcus elongatus	BP-1	BA000039.2	2.59	53.9	1-F	[54]
I	Unicellular cyanobacterium	UCYN-A	CP001842	1.44	31.1	1-F	[55]
II	Chroococcidiopsis sp.	PCC 6712	CP003597	5.70	35.3	3-F	[38]
II	Chroococcidiopsis thermalis	PCC 7203	CP003597-99	6.69	44.4	3 (1/2)-F	[38]
II	Pleurocapsa sp.	PCC 7319	ALVL00000000	7.39	38.7	10-F	[38]
II	Pleurocapsa sp.	PCC 7327	CP003590	4.99	45.1	1-F	[38]
II	Stanieria cyanosphaera	PCC 7437	CP003653-58	5.55	36.2	6 (1/5)-F	[38]
II	Xenococcus sp.	PCC 7305	ALVZ00000000	5.93	39.6	234-D	[38]
III	Arthrospira maxima	CS-328	ABYK00000000	6.00	44.7	129-D	[56]
III	Arthrospira platensis	NIES-39	AP011615	6.79	44.2	1-F	[57]
III	Arthrospira platensis	Paraca	ACSK00000000	5.00	44.3	1820-D
III	Arthrospira sp.	PCC 8005	CAFN00000000	6.15	44.7	119-D	[58]
III	Coleofasciculus chthonoplastes	PCC 7420	ABRS00000000	8.68	45.4	57-D
III	Crinalium epipsammum	PCC 9333	CP003620-28	5.62	40.1	9 (1/8)-P	[38]
III	Geitlerinema sp.	PCC 7105	ANFQ00000000	6.15	51.5	8-P	[38]
III	Geitlerinema sp.	PCC 7407	CP003591	4.68	58.4	1-F	[38]
III	Leptolyngbya boryana	PCC 6306	ALVM00000000	7.26	47.0	5-P	[38]
III	Leptolyngbya sp.	PCC 6406	ALVV00000000	5.61	55.1	377-P	[38]
III	Leptolyngbya sp.	PCC 7375	ALVN00000000	9.43	47.6	5-P	[38]
III	Leptolyngbya sp.	PCC 7376	CP003946	5.13	43.8	1-F	[38]
III	Lyngbya sp.	CCY 9616	AAVU00000000	7.04	41.1	110-D
III	Microcoleus sp.	PCC 7113	CP003630-38	7.97	46.2	9 (1/8)-F	[38]
III	Microcoleus vaginatus	FGP-2	AFJC00000000	6.70	46.0	40-P	[59]
III	Moorea producens	3L	AEPQ00000000	8.48	43.6	161-D	[12]
III	Nodosilinea nodulosa	PCC 7104	ALVP00000000	6.89	57.6	2 -P	[38]
III	Oscillatoria acuminata	PCC 6304	CP003607-09	7.80	47.6	3 (1/2)-F	[38]
III	Oscillatoria formosa	PCC 6407	ALVI00000000	6.89	43.4	12-P	[38]
III	Oscillatoria nigro-viridis	PCC 7112	CP003614-19	8.27	45.7	6 (1/5)-F	[38]
III	Oscillatoria sp.	PCC 10802	ANKO00000000	8.59	54.1	9-P	[38]
III	Oscillatoria sp.	PCC 6506	CACA00000000	6.68	43.4	377-D	[60]
III	Prochlorothrix hollandica	PCC 9006	ANKN00000000	5.65	54.4	13-P	[38]
III	Pseudanabaena sp.	PCC 6802	ALVK00000000	5.62	47.8	6-P	[38]
III	Pseudanabaena sp.	PCC 7367	CP003592-93	4.89	46.2	2 (1/1)-F	[38]
III	Pseudanabaena biceps	PCC 7429	ALWB00000000	5.48	43.1	464-D	[38]
III	Spirulina major	PCC 6313	ALVQ00000000	5.05	53.4	2-F	[38]
III	Spirulina subsalsa	PCC 9445	ALVR00000000	5.32	47.3	2-F	[38]
III	Trichodesmium erythraeum	IMS101	CP000393.1	7.75	34.1	1-F
IV	Anabaena cylindrica	PCC 7122	CP003659-65	7.06	38.7	7 (1/6)-F	[38]
IV	Anabaena sp.	PCC 7108	AJWF00000000	5.89	38.7	3 -F	[38]
IV	Anabaena variabilis	ATCC 29413	CP000117-21	7.11	41.3	5 (2/3)-F
IV	Calothrix sp.	PCC 6303	CP003610–13	6.96	39.8	4 (1/3)-F	[38]
IV	Calothrix sp.	PCC 7103	ALVJ00000000	11.58	38.5	12-P	[38]
IV	Calothrix sp.	PCC 7507	CP003943	7.02	42.2	1-F	[38]
IV	Cylindrospermopsis raciborskii	CS-505	ACYA00000000	3.88	40.2	93-D	[19]
IV	Cylindrospermum stagnale	PCC 7417	CP003642-45	7.61	42.2	4 (1/3)-P	[38]
IV	Microchaete sp.	PCC 7126	ANFJ00000000	5.74	42.1	3-P	[38]
IV	Nodularia spumigena	CCY 9414	AAVW00000000	5.32	41.2	204-D
IV	Nostoc azollae (endosymbiont)	708	CP002059-61	5.49	38.3	3 (1/2)-F	[61]
IV	Nostoc punctiforme	PCC 73102	CP001037-42	9.06	41.3	6 (1/5)-F
IV	Nostoc sp.	PCC 7107	CP003548	6.33	40.3	1-F	[38]
IV	Nostoc sp.	PCC 7120	BA000019-20 AP003602-06	7.21	41.2	7 (1/6)-F	[62]
IV	Nostoc sp.	PCC 7524	CP003552-54	6.72	41.5	3 (1/2)-F	[38]
IV	Raphidiopsis brookii	D9	ACYB00000000	3.19	40.0	47-D	[19]
IV	Rivularia sp.	PCC 7116	CP003549-51	8.73	37.5	3 (1/2)-F	[38]
IV	Tolypothrix sp.	PCC 9009	ALWD00000000	8.18	41.2	204-D	[38]
V	Fischerella sp.	JSC-11	AGIZ00000000	5.38	41.0	34-D
V	Fischerella sp.	PCC 9339	ALVS00000000	8.40	40.1	95-P	[38]
V	Fischerella sp.	PCC 9431	ALVX00000000	7.14	40.1	36-P	[38]
V	Fischerella sp.	PCC 9605	ALVT00000000	8.20	42.6	36-P	[38]
V	Mastigocladopsis repens	PCC 10914	ALVW00000000	6.31	43.5	23-P	[38]
V	Unidentified cyanobacterium	PCC 7702	ALWA00000000	4.90	42.3	4 -P	[38]

## Sheet: References
References
1.	Ishida K, Welker M, Christiansen G, Cadel-Six S, Bouchier C, Dittmann E, Hertweck C, Tandeau de Marsac N: Plasticity and evolution of aeruginosin biosynthesis in cyanobacteria. Appl Environ Microbiol 2009, 75:2017-2026.
2.	Frangeul L, Quillardet P, Castets AM, Humbert JF, Matthijs HC, Cortez D, Tolonen A, Zhang CC, Gribaldo S, Kehr JC, et al: Highly plastic genome of Microcystis aeruginosa PCC 7806, a ubiquitous toxic freshwater cyanobacterium. BMC Genomics 2008, 9:274.
3.	Mendez-Perez D, Begemann MB, Pfleger BF: Modular synthase-encoding gene involved in alpha-olefin biosynthesis in Synechococcus sp. strain PCC 7002. Appl Environ Microbiol 2011, 77:4264-4267.
4.	Coates R, Podell S, Korobeynikov A, Lapidus A, Pevzner P, Sherman D, Allen E, Gerwick L, Gerwick W: Characterization of cyanobacterial hydrocarbon composition and distribution of biosynthetic pathways. PLoS One 2014, 9:e85140.
5.	Rouhiainen L, Jokela J, Fewer DP, Urmann M, Sivonen K: Two alternative starter modules for the non-ribosomal biosynthesis of specific anabaenopeptin variants in Anabaena (Cyanobacteria). Chem Biol 2010, 17:265-273.
6.	Christiansen G, Philmus B, Hemscheidt T, Kurmayer R: Genetic variation of adenylation domains of the anabaenopeptin synthesis operon and evolution of substrate promiscuity. J Bacteriol 2011, 193:3822-3831.
7.	Mejean A, Mann S, Maldiney T, Vassiliadis G, Lequin O, Ploux O: Evidence that biosynthesis of the neurotoxic alkaloids anatoxin-a and homoanatoxin-a in the cyanobacterium Oscillatoria PCC 6506 occurs on a modular polyketide synthase initiated by L-proline. J Am Chem Soc 2009, 131:7512-7513.
8.	Rantala-Ylinen A, Kana S, Wang H, Rouhiainen L, Wahlsten M, Rizzi E, Berg K, Gugger M, Sivonen K: Anatoxin-a synthetase gene cluster of the cyanobacterium Anabaena sp. strain 37 and molecular methods to detect potential producers. Appl Environ Microbiol 2011, 77:7271-7278.
9.	Cadel-Six S, Iteman I, Peyraud-Thomas C, Mann S, Ploux O, Mejean A: Identification of a polyketide synthase coding sequence specific for anatoxin-a-producing Oscillatoria cyanobacteria. Appl Environ Microbiol 2009, 75:4909-4912.
10.	Grindberg RV, Ishoey T, Brinza D, Esquenazi E, Coates RC, Liu WT, Gerwick L, Dorrestein PC, Pevzner P, Lasken R, Gerwick WH: Single cell genome amplification accelerates identification of the apratoxin biosynthetic pathway from a complex microbial assemblage. PLoS One 2011, 6:e18565.
11.	Chang Z, Flatt P, Gerwick WH, Nguyen VA, Willis CL, Sherman DH: The barbamide biosynthetic gene cluster: a novel marine cyanobacterial system of mixed polyketide synthase (PKS)-non-ribosomal peptide synthetase (NRPS) origin involving an unusual trichloroleucyl starter unit. Gene 2002, 296:235-247.
12.	Jones AC, Monroe EA, Podell S, Hess WR, Klages S, Esquenazi E, Niessen S, Hoover H, Rothmann M, Lasken RS, et al: Genomic insights into the physiology and ecology of the marine filamentous cyanobacterium Lyngbya majuscula. Proc Natl Acad Sci U S A 2011, 108:8815-8820.
13.	Magarvey NA, Beck ZQ, Golakoti T, Ding Y, Huber U, Hemscheidt TK, Abelson D, Moore RE, Sherman DH: Biosynthetic characterization and chemoenzymatic assembly of the cryptophycins. Potent anticancer agents from cyanobionts. ACS Chem Biol 2006, 1:766-779.
14.	Chang Z, Sitachitta N, Rossi JV, Roberts MA, Flatt PM, Jia J, Sherman DH, Gerwick WH: Biosynthetic pathway and gene cluster analysis of curacin A, an antitubulin natural product from the tropical marine cyanobacterium Lyngbya majuscula. J Nat Prod 2004, 67:1356-1367.
15.	Rounge TB, Rohrlack T, Kristensen T, Jakobsen KS: Recombination and selectional forces in cyanopeptolin NRPS operons from highly similar, but geographically remote Planktothrix strains. BMC Microbiol 2008, 8:141.
16.	Kaneko T, Nakajima N, Okamoto S, Suzuki I, Tanabe Y, Tamaoki M, Nakamura Y, Kasai F, Watanabe A, Kawashima K, et al: Complete genomic structure of the bloom-forming toxic cyanobacterium Microcystis aeruginosa NIES-843. DNA Res 2007, 14:247-256.
17.	Mihali TK, Kellmann R, Muenchhoff J, Barrow KD, Neilan BA: Characterization of the gene cluster responsible for cylindrospermopsin biosynthesis. Appl Environ Microbiol 2008, 74:716-722.
18.	Mazmouz R, Chapuis-Hugon F, Mann S, Pichon V, Mejean A, Ploux O: Biosynthesis of cylindrospermopsin and 7-epicylindrospermopsin in Oscillatoria sp. strain PCC 6506: identification of the cyr gene cluster and toxin analysis. Appl Environ Microbiol 2010, 76:4943-4949.
19.	Stucken K, John U, Cembella A, Murillo AA, Soto-Liebe K, Fuentes-Valdes JJ, Friedel M, Plominsky AM, Vasquez M, Glockner G: The smallest known genomes of multicellular and toxic cyanobacteria: comparison, minimal gene sets for linked traits and the evolutionary implications. PLoS One 2010, 5:e9235.
20.	Wang H, Zhong G, Yan H, Liu H, Wang Y, Zhang C: Growth Control of Cyanobacteria by Three Submerged Macrophytes. Environ Eng Sci 2012, 29:420-425.
21.	Ramaswamy AV, Sorrels CM, Gerwick WH: Cloning and biochemical characterization of the hectochlorin biosynthetic gene cluster from the marine cyanobacterium Lyngbya majuscula. J Nat Prod 2007, 70:1977-1986.
22.	Fan Q, Huang G, Lechno-Yossef S, Wolk CP, Kaneko T, Tabata S: Clustered genes required for synthesis and deposition of envelope glycolipids in Anabaena sp. strain PCC 7120. Mol Microbiol 2005, 58:227-243.
23.	Edwards DJ, Marquez BL, Nogle LM, McPhail K, Goeger DE, Roberts MA, Gerwick WH: Structure and biosynthesis of the jamaicamides, new mixed polyketide-peptide neurotoxins from the marine cyanobacterium Lyngbya majuscula. Chem Biol 2004, 11:817-833.
24.	Edwards DJ, Gerwick WH: Lyngbyatoxin biosynthesis : sequence of biosynthetic gene cluster and identification of a novel aromatic prenyltransferase. J Am Chem Soc 2004, 126:11432-11433.
25.	Rounge TB, Rohrlack T, Nederbragt AJ, Kristensen T, Jakobsen KS: A genome-wide analysis of nonribosomal peptide synthetase gene clusters and their peptides in a Planktothrix rubescens strain. BMC Genomics 2009, 10:396.
26.	Tillett D, Dittmann E, Erhard M, von Döhren H, Börner T, Neilan BA: Structural organization of microcystin biosynthesis in Microcystis aeruginosa PCC7806: an integrated peptide-polyketide synthetase system. Chem Biol 2000, 7:753-764.
27.	Moffitt MC, Neilan BA: Characterization of the nodularin synthetase gene cluster and proposed theory of the evolution of cyanobacterial hepatotoxins. Appl Environ Microbiol 2004, 70:6353-6362.
28.	Voss B, Bolhuis H, Fewer D, Kopf M, Möke F, Haas F, El-Shehawy R, Hau-yes P, Bergmann B, Sivonen K, et al: Insights into the physiology and ecology of the brackish-water-adapted cyanobacterium Nodularia spumigena CCY9414 based on a genome-transcriptome analysis. PLoS One 2013, 8:e60224.
29.	Becker JE, Moore RE, Moore BS: Cloning, sequencing, and biochemical characterization of the nostocyclopeptide biosynthetic gene cluster: molecular basis for imine macrocyclization. Gene 2004, 325:35-42.
30.	Hoffmann D, Hevel JM, Moore RE, Moore BS: Sequence analysis and biochemical characterization of the nostopeptolide A biosynthetic gene cluster from Nostoc sp. GSV224. Gene 2003, 311:171-180.
31.	Fewer DP, Osterholm J, Rouhiainen L, Jokela J, Wahlsten M, Sivonen K: Nostophycin biosynthesis is directed by a hybrid polyketide synthase-nonribosomal peptide synthetase in the toxic cyanobacterium Nostoc sp. strain 152. Appl Environ Microbiol 2011, 77:8034-8040.
32.	Kellmann R, Mihali TK, Jeon YJ, Pickford R, Pomati F, Neilan BA: Biosynthetic intermediate analysis and functional homology reveal a saxitoxin gene cluster in cyanobacteria. Appl Environ Microbiol 2008, 74:4044-4053.
33.	Jeanjean R, Talla E, Latifi A, Havaux M, Janicki A, Zhang CC: A large gene cluster encoding peptide synthetases and polyketide synthases is involved in production of siderophores and oxidative stress response in the cyanobacterium Anabaena sp. strain PCC 7120. Environ Microbiol 2008, 10:2574-2585.
34.	Fewer DP, Jokela J, Rouhiainen L, Wahlsten M, Koskenniemi K, Stal LJ, Sivonen K: The non-ribosomal assembly and frequent occurrence of the protease inhibitors spumigins in the bloom-forming cyanobacterium Nodularia spumigena. Mol Microbiol 2009, 73:924-937.
35.	Balskus EP, Walsh CT: The genetic and molecular basis for sunscreen biosynthesis in cyanobacteria. Science 2010, 329:1653-1656.
36.	Miller SR, Wood AM, Blankenship RE, Kim M, Ferriera S: Dynamics of gene duplication in the genomes of chlorophyll d-producing cyanobacteria: implications for the ecological niche. Genome Biol Evol 2011, 3:601-613.
37.	Swingley WD, Chen M, Cheung PC, Conrad AL, Dejesa LC, Hao J, Honchak BM, Karbach LE, Lahiri S, Mastrian SD, et al: Niche adaptation and genome expansion in the chlorophyll d-producing cyanobacterium Acaryochloris marina. Proc Natl Acad Sci U S A 2008, 105:2005-2010.
38.	Shih PM, Wu D, Latifi A, Axen SD, Fewer DP, Talla E, Calteau A, Cai F, Tandeau de Marsac N, Rippka R, et al: Improving the coverage of the cyanobacterial phylum using diversity-driven genome sequencing. Proc Natl Acad Sci U S A 2013, 110:1053-1058.
39.	Bench SR, Ilikchyan IN, Tripp HJ, Zehr JP: Two strains of Crocosphaera watsonii with highly conserved genomes are distinguished by strain-specific features. Front Microbiol 2011, 2:261.
40.	Shi T, Ilikchyan I, Rabouille S, Zehr JP: Genome-wide analysis of diel gene expression in the unicellular N(2)-fixing cyanobacterium Crocosphaera watsonii WH 8501. ISME J 2010, 4:621-632.
41.	Welsh EA, Liberton M, Stockel J, Loh T, Elvitigala T, Wang C, Wollam A, Fulton RS, Clifton SW, Jacobs JM, et al: The genome of Cyanothece 51142, a unicellular diazotrophic cyanobacterium important in the marine nitrogen cycle. Proc Natl Acad Sci U S A 2008, 105:15094-15099.
42.	Bandyopadhyay A, Elvitigala T, Welsh E, Stoeckel J, Liberton M, Min H, Sherman LA, Pakrasi HB: Novel metabolic attributes of the genus Cyanothece, comprising a group of unicellular nitrogen-fixing cyanobacteria. mBio 2011, 2:e00214.
43.	Nakamura Y, Kaneko T, Sato S, Mimuro M, Miyashita H, Tsuchiya T, Sasamoto S, Watanabe A, Kawashima K, Kishida Y, et al: Complete genome structure of Gloeobacter violaceus PCC 7421, a cyanobacterium that lacks thylakoids (supplement). DNA Res 2003, 10:181-201.
44.	Kettler GC, Martiny AC, Huang K, Zucker J, Coleman ML, Rodrigue S, Chen F, Lapidus A, Ferriera S, Johnson J, et al: Patterns and implications of gene gain and loss in the evolution of Prochlorococcus. PLoS Genet 2007, 3:e231.
45.	Dufresne A, Salanoubat M, Partensky F, Artiguenave F, Axmann IM, Barbe V, Duprat S, Galperin MY, Koonin EV, Le Gall F, et al: Genome sequence of the cyanobacterium Prochlorococcus marinus SS120, a nearly minimal oxyphototrophic genome. Proc Natl Acad Sci U S A 2003, 100:10020-10025.
46.	Rocap G, Larimer FW, Lamerdin J, Malfatti S, Chain P, Ahlgren NA, Arellano A, Coleman M, Hauser L, Hess WR, et al: Genome divergence in two Prochlorococcus ecotypes reflects oceanic niche differentiation. Nature 2003, 424:1042-1047.
47.	Donia MS, Ravel J, Schmidt EW: A global assembly line for cyanobactins. Nat Chem Biol 2008, 4:341-343.
48.	Sugita C, Ogata K, Shikata M, Jikuya H, Takano J, Furumichi M, Kanehisa M, Omata T, Sugiura M, Sugita M: Complete nucleotide sequence of the freshwater unicellular cyanobacterium Synechococcus elongatus PCC 6301 chromosome: gene content and organization. Photosynth Res 2007, 93:55-67.
49.	Dufresne A, Ostrowski M, Scanlan DJ, Garczarek L, Mazard S, Palenik BP, Paulsen IT, Tandeau de Marsac N, Wincker P, Dossat C, et al: Unraveling the genomic mosaic of a ubiquitous genus of marine cyanobacteria. Genome Biol 2008, 9:R90.
50.	Palenik B, Ren Q, Dupont CL, Myers GS, Heidelberg JF, Badger JH, Madupu R, Nelson WC, Brinkac LM, Dodson RJ, et al: Genome sequence of Synechococcus CC9311: Insights into adaptation to a coastal environment. Proc Natl Acad Sci U S A 2006, 103:13555-13559.
51.	Bhaya D, Grossman AR, Steunou AS, Khuri N, Cohan FM, Hamamura N, Melendrez MC, Bateson MM, Ward DM, Heidelberg JF: Population level functional diversity in a microbial community revealed by comparative genomic and metagenomic analyses. ISME J 2007, 1:703-713.
52.	Palenik B, Brahamsha B, Larimer FW, Land M, Hauser L, Chain P, Lamerdin J, Regala W, Allen EE, McCarren J, et al: The genome of a motile marine Synechococcus. Nature 2003, 424:1037-1042.
53.	Kaneko T, Sato S, Kotani H, Tanaka A, Asamizu E, Nakamura Y, Miyajima N, Hirosawa M, Sugiura M, Sasamoto S, et al: Sequence analysis of the genome of the unicellular cyanobacterium Synechocystis sp. strain PCC 6803. II. Sequence determination of the entire genome and assignment of potential protein-coding regions. DNA Res 1996, 3:109-136.
54.	Nakamura Y, Kaneko T, Sato S, Ikeuchi M, Katoh H, Sasamoto S, Watanabe A, Iriguchi M, Kawashima K, Kimura T, et al: Complete genome structure of the thermophilic cyanobacterium Thermosynechococcus elongatus BP-1. DNA Res 2002, 9:123-130.
55.	Tripp HJ, Bench SR, Turk KA, Foster RA, Desany BA, Niazi F, Affourtit JP, Zehr JP: Metabolic streamlining in an open-ocean nitrogen-fixing cyanobacterium. Nature 2010, 464:90-94.
56.	Carrieri D, Ananyev G, Lenz O, Bryant DA, Dismukes GC: Contribution of a sodium ion gradient to energy conservation during fermentation in the cyanobacterium Arthrospira (Spirulina) maxima CS-328. Appl Environ Microbiol 2011, 77:7185-7194.
57.	Fujisawa T, Narikawa R, Okamoto S, Ehira S, Yoshimura H, Suzuki I, Masuda T, Mochimaru M, Takaichi S, Awai K, et al: Genomic structure of an economically important cyanobacterium, Arthrospira (Spirulina) platensis NIES-39. DNA Res 2010, 17:85-103.
58.	Janssen PJ, Morin N, Mergeay M, Leroy B, Wattiez R, Vallaeys T, Waleron K, Waleron M, Wilmotte A, Quillardet P, et al: Genome sequence of the edible cyanobacterium Arthrospira sp. PCC 8005. J Bacteriol 2010, 192:2465-2466.
59.	Starkenburg SR, Reitenga KG, Freitas T, Johnson S, Chain PS, Garcia-Pichel F, Kuske CR: Genome of the cyanobacterium Microcoleus vaginatus FGP-2, a photosynthetic ecosystem engineer of arid land soil biocrusts worldwide. J Bacteriol 2011, 193:4569-4570.
60.	Mejean A, Mazmouz R, Mann S, Calteau A, Medigue C, Ploux O: The genome sequence of the cyanobacterium Oscillatoria sp. PCC 6506 reveals several gene clusters responsible for the biosynthesis of toxins and secondary metabolites. J Bacteriol 2010, 192:5264-5265.
61.	Ran L, Larsson J, Vigil-Stenman T, Nylander JA, Ininbergs K, Zheng WW, Lapidus A, Lowry S, Haselkorn R, Bergman B: Genome erosion in a nitrogen-fixing vertically transmitted endosymbiotic multicellular cyanobacterium. PLoS One 2010, 5:e11486.
62.	Kaneko T, Nakamura Y, Wolk CP, Kuritz T, Sasamoto S, Watanabe A, Iriguchi M, Ishikawa A, Kawashima K, Kimura T, et al: Complete genomic sequence of the filamentous nitrogen-fixing cyanobacterium Anabaena sp. strain PCC 7120. DNA Res 2001, 8:205-213.
