# Supplementary material for: Phylum-wide comparative genomics unravel the diversity of secondary metabolism in Cyanobacteria
Source: BMC Genomics. 2014 Nov 18;15(1):977. doi: 10.1186/1471-2164-15-977 (PMC4247773; doi:10.1186/1471-2164-15-977)
Supplement: Supplementary file 4 — Additional file 4: Contains the maximum-likelihood phylogenetic tree of the 939 C domains detected in the 452 gene clusters. 100 bootstrap replicates were performed. The names of the leaves at the tip of each branch are indicated as follow: Strain number as in Table S1_genome ID in our database_protein ID_cluster type_domain type_domain begin_domain end_: length branch. (TXT 69 KB) [file 12864_2014_6690_MOESM4_ESM.txt]

((((((((((((((((((((((((((((((PCC9605_00020050_Condensation_LCL_60_362:0.1073364978,PCC9339_00058380_Condensation_LCL_73_375:0.1998408806)100:0.1267383892,PCC7107_NOSPCv2_3718_Condensation_LCL_73_375:0.2105458725)68:0.0761698984,PCC9339_00053960_Condensation_LCL_1070_1371:0.2567411714)8:0.0306951958,Cal7103_00042410_Condensation_LCL_72_373:0.2667326180)7:0.0491608058,((((((WH0003_CWATWH0003_1967_Condensation_LCL_1_285:0.0000002185,WH8501_CROWAv1_50169_Condensation_LCL_31_333:0.0000000001)100:0.0712176960,(ATCC51472_CT51472v1_14131_Condensation_LCL_31_333:0.0000000001,ATCC51142_cce_3070_Condensation_LCL_31_333:0.0000000001)100:0.1326276080)100:0.1684333301,PCC73106_Gloeo73106v1_220010_Condensation_LCL_31_321:0.3028251254)85:0.0765888143,(PCC7428_G7428v1_440031_Condensation_LCL_23_320:0.2687503058,(PCC7120_all2644_Condensation_LCL_22_318:0.0565938281,CCY9414_NOSPCv1_10075_Condensation_LCL_22_318:0.0293648236)100:0.3273269594)79:0.0494925950)84:0.1722154467,(ATCC29413_Ava_C0002_Condensation_LCL_42_344:0.2139735043,PCC7122_A7122v275900_Condensation_LCL_73_375:0.4159065705)17:0.0649415543)0:0.0110231906,PCC6303_P6303v242887_Condensation_LCL_42_342:0.3596007947)0:0.0337402812)0:0.0345120395,(((Fis9431_00052590_Condensation_LCL_42_343:0.3045481760,((PCC7437_SC7437v1_90034_Condensation_LCL_76_378:0.0639668504,PCC7305_Xeno7305v1_20068_Condensation_LCL_76_378:0.1409489856)100:0.1513917160,((Mic7126_2554_Condensation_LCL_42_344:0.1330980267,(Fis9431_00053870_Condensation_LCL_42_344:0.0769642724,(Fis9431_00053900_Condensation_LCL_73_375:0.0823582492,Chl7702_00009960_Condensation_LCL_72_375:0.1792863158)93:0.1184926713)20:0.0327129397)57:0.0631996266,(PCC7509_SYNY7509v1_610009_Condensation_LCL_36_338:0.2937084516,PCC6712_CHR67v1_510129_Condensation_LCL_41_343:0.3036262339)16:0.0690955184)0:0.0331986509)0:0.0278742979)1:0.0185656110,((((PCC7428_G7428v1_440032_Condensation_LCL_77_377:0.3045913052,(PCC7120_all2642_Condensation_LCL_72_374:0.0596328897,CCY9414_NOSPCv1_10078_Condensation_LCL_73_375:0.0263375862)100:0.2338996537)51:0.0955777143,PCC73106_Gloeo73106v1_100051_Condensation_LCL_73_369:0.2648026316)20:0.0122209403,((WH0003_CWATWH0003_0579_Condensation_LCL_73_375:0.0000000001,WH8501_CROWAv1_10708_Condensation_LCL_73_375:0.0050570941)100:0.1055271263,(ATCC51472_CT51472v1_14104_Condensation_LCL_74_376:0.0000000001,ATCC51142_cce_3042_Condensation_LCL_74_376:0.0000000001)100:0.0458529685)92:0.0916133236)30:0.0626616759,(MBIC11017_AM1_A0236_Condensation_LCL_84_386:0.1943948900,PCC7122_A7122v275898_Condensation_LCL_73_375:0.2326244665)57:0.0657645442)5:0.0443047830)0:0.0224922143,(((((Mic7126_2550_Condensation_LCL_42_344:0.2647751156,(Cal7103_00042460_Condensation_LCL_43_344:0.1471591335,JSC11_FIJSC11v1_130006_Condensation_LCL_42_344:0.2237105570)60:0.0425579202)59:0.0499429396,PCC6712_CHR67v1_510133_Condensation_LCL_37_332:0.4034440039)97:0.2189842166,(MBIC11017_AM1_A0232_Condensation_LCL_49_355:0.3948101452,(Oscil6407_00057380_Condensation_LCL_46_348:0.0000000001,PCC6506_OSCIv3_4080012_Condensation_LCL_46_348:0.0000000001)100:0.2695718812)5:0.0482234766)4:0.0632897577,Lepbo_6246_Condensation_LCL_42_344:0.3146541184)0:0.0670041595,(Lepbo_6241_Condensation_LCL_43_345:0.2316936887,(PCC7437_SC7437v1_90030_Condensation_LCL_43_345:0.0939157618,PCC7305_Xeno7305v1_20072_Condensation_LCL_43_345:0.2558697232)100:0.3058151241)77:0.1395324996)0:0.0281016353)0:0.0266878037)0:0.0112457384,((((((WH0003_CWATWH0003_0321_Condensation_LCL_43_353:0.0051580458,WH8501_CROWAv1_10401_Condensation_LCL_43_353:0.0050505031)97:0.0589163910,(ATCC51472_CT51472v1_14133_Condensation_LCL_45_363:0.0000000001,ATCC51142_cce_3073_Condensation_LCL_45_363:0.0000000001)100:0.0579287859)100:0.1576231551,PCC73106_Gloeo73106v1_220009_Condensation_LCL_42_336:0.2465715337)63:0.0740053377,JSC11_FIJSC11v1_130001_Condensation_LCL_42_342:0.2169677693)43:0.0642566542,(PCC7428_G7428v1_440030_Condensation_LCL_41_336:0.2695068743,(PCC7120_all2645_Condensation_LCL_42_334:0.0347532958,CCY9414_NOSPCv1_10074_Condensation_LCL_42_334:0.0439173550)100:0.3350135751)61:0.0672986274)86:0.1915204745,((((Cylst_1522_Condensation_LCL_43_345:0.0485316763,(PCC7428_G7428v1_140240_Condensation_LCL_43_345:0.0749629469,PCC7203_CHRTHv2_34021_Condensation_LCL_42_344:0.0112551166)100:0.1240325227)100:0.3010743619,(PCC73102_Npun_R3452_Condensation_LCL_700_1001:0.1998876065,PCC73102_Npun_R3429_Condensation_LCL_43_343:0.2882837728)34:0.0303665752)22:0.0350973219,(((Fis9431_00053900_Condensation_LCL_1132_1433:0.1061320285,Chl7702_00009960_Condensation_LCL_1132_1433:0.1264580345)100:0.1520805598,Mic7126_2551_Condensation_LCL_2140_2441:0.2605187089)80:0.1026597682,PCC73102_Npun_R3438_Condensation_LCL_54_355:0.2445121746)24:0.0339804188)2:0.0482363025,((Cal7103_00042370_Condensation_LCL_908_1211:0.3125482023,((PCC9339_00056500_Condensation_LCL_151_453:0.3660916532,(PCC7437_SC7437v1_90030_Condensation_LCL_1110_1412:0.0778846167,PCC7305_Xeno7305v1_20072_Condensation_LCL_1188_1489:0.1578395455)100:0.2430056477)15:0.0587791763,((PCC8802_Cyan8802_3091_Condensation_LCL_1064_1372:0.0000000001,PCC8801_PCC8801_3030_Condensation_LCL_1064_1372:0.0000000001)100:0.2907323769,CCY0110_CCY01v1_110024_Condensation_LCL_1076_1380:0.2410420487)92:0.1269198211)1:0.0570519100)0:0.0380673253,((((PCC9333_CRIEPv1_1560013_Condensation_LCL_1134_1442:0.2273844981,(PCC7437_SC7437v1_90034_Condensation_LCL_1144_1445:0.1591660728,PCC7305_Xeno7305v1_20068_Condensation_LCL_1164_1466:0.1091386033)100:0.2650774853)8:0.0376929319,((Lepbo_6246_Condensation_LCL_1090_1393:0.1482762763,PCC6303_P6303v242887_Condensation_LCL_1114_1417:0.2295689679)88:0.1023641871,PCC6304_Oscil6304_3233_Condensation_LCL_2106_2407:0.3713298796)20:0.0345907558)1:0.0512992565,(Mas10914_00005320_Condensation_LCL_1100_1402:0.1617545163,(Mic7126_2555_Condensation_LCL_561_864:0.3511177702,(PCC7112_OSC71v2_65769_Condensation_LCL_1124_1426:0.1646817410,GP2_MICVAv1_140090_Condensation_LCL_1124_1426:0.1424752149)99:0.0968900418)22:0.0709201062)2:0.0191594237)4:0.0295215630,(((((Fis9431_00053940_Condensation_LCL_1054_1355:0.0774847781,Chl7702_00009900_Condensation_LCL_1605_1906:0.1520965170)100:0.1344823895,PCC7116_Riv7116_6169_Condensation_LCL_3230_3530:0.3950752847)7:0.0481276989,(Mas10914_00005350_Condensation_LCL_2137_2448:0.1086868219,PCC73102_Npun_R3435_Condensation_LCL_563_865:0.2000772151)38:0.0443213972)12:0.0606597207,PCC7509_SYNY7509v1_360012_Condensation_LCL_64_362:0.3086477115)4:0.0088484749,((PCC7424_PCC7424_5757_Condensation_LCL_2195_2496:0.2247276581,PCC7424_PCC7424_5756_Condensation_LCL_1053_1354:0.1782967208)95:0.0709242704,PCC7424_PCC7424_5756_Condensation_LCL_2113_2413:0.4962676569)33:0.1493102286)0:0.0496748564)0:0.0188702013)0:0.0198019462)0:0.0068050379)0:0.0447514308)0:0.0321003847,((((PCC9339_00063690_Condensation_LCL_31_333:0.3761235997,(Osc10802_6812_Condensation_LCL_642_944:0.2808614984,PCC7420_MICCHv1_310004_Condensation_LCL_44_346:0.2162773666)41:0.0542502358)13:0.0397553101,(Osc10802_4162_Condensation_LCL_42_388:0.2422947985,Osc10802_0755_Condensation_LCL_304_606:0.2944868774)19:0.0461475047)0:0.0272684857,(((Mas10914_00005340_Condensation_LCL_1071_1374:0.2166418325,(PCC6304_Oscil6304_3232_Condensation_LCL_1052_1354:0.1754954184,PCC6304_Oscil6304_3231_Condensation_LCL_17_318:0.3437181042)42:0.0955473975)13:0.0399861093,(Lepbo_6242_Condensation_LCL_1077_1379:0.2457306292,PCC6304_Oscil6304_3233_Condensation_LCL_1064_1357:0.3082847232)20:0.0506091628)3:0.0340626994,(Chl7702_00009900_Condensation_LCL_511_813:0.2496926080,Mas10914_00005350_Condensation_LCL_1076_1382:0.1073494984)79:0.0851153426)1:0.0456661683)0:0.0163691561,(((Lepto7375_0337_Condensation_LCL_30_331:0.5216069951,(PCC7112_OSC71v2_65773_Condensation_LCL_44_344:0.0130530953,GP2_MICVAv1_140087_Condensation_LCL_44_344:0.0285820010)100:0.2632509405)15:0.1105621998,(((PCC9339_00053990_Condensation_LCL_69_372:0.3946864824,Mas10914_00005320_Condensation_LCL_42_343:0.2061148978)16:0.0637814530,(Fis9431_00056330_Condensation_LCL_73_375:0.3960922183,PCC9009_TOLP9v1_1960078_Condensation_LCL_46_348:0.3638665709)16:0.0820996337)0:0.0152686801,(((Cylst_1524_Condensation_LCL_1060_1362:0.1859955216,(PCC7428_G7428v1_140239_Condensation_LCL_1061_1363:0.0214031098,PCC7203_CHRTHv2_34022_Condensation_LCL_1059_1361:0.0427135538)79:0.0252732309)94:0.0828764639,PCC6712_CHR67v1_510133_Condensation_LCL_1116_1417:0.2741814192)85:0.0661272599,CCY0110_CCY01v1_110024_Condensation_LCL_32_333:0.5465184070)13:0.1231434742)0:0.0225324364)0:0.0161254903,((((PCC6304_Oscil6304_3227_Condensation_LCL_43_345:0.2713916065,(PCC7428_G7428v1_140234_Condensation_LCL_562_866:0.0327892133,PCC7203_CHRTHv2_34027_Condensation_LCL_563_867:0.0077003420)100:0.3050239800)8:0.0362482650,((((((((Oscil6407_00013820_Condensation_LCL_86_387:0.0000000001,PCC6506_OSCIv3_1100006_Condensation_LCL_86_387:0.0000000001)100:0.1402426052,PCC6304_Oscil6304_0386_Condensation_LCL_72_373:0.2253665086)68:0.0257758789,GP2_MICVAv1_200015_Condensation_LCL_90_391:0.1018800506)85:0.0705806379,((((((PCC6605_Cha6605_0866_Condensation_LCL_24_334:0.1396853879,PCC9009_TOLP9v1_1600030_Condensation_LCL_25_339:0.0633745375)90:0.0498631392,PCC9333_CRIEPv1_1920076_Condensation_LCL_11_345:0.1572345653)16:0.0053501130,Mas10914_00003760_Condensation_LCL_27_329:0.0659990200)44:0.0249150225,((((Oscil6407_00013790_Condensation_LCL_26_326:0.0000000001,PCC6506_OSCIv3_1100010_Condensation_LCL_26_326:0.0000000001)100:0.2360599141,GP2_MICVAv1_200012_Condensation_LCL_27_326:0.1334112171)33:0.0298708850,(PCC6304_Oscil6304_0383_Condensation_LCL_21_320:0.2181850882,(PCC7509_SYNY7509v1_210020_Condensation_LCL_13_311:0.2271965640,PCC7203_CHRTHv2_32792_Condensation_LCL_11_311:0.1448576490)78:0.1090635997)16:0.0533391670)17:0.0496192527,((((PCC7112_OSC71v2_61152_Condensation_LCL_2_217:0.0533626392,GP2_MICVAv1_200026_Condensation_LCL_26_326:0.0296290994)47:0.0049470056,PCC7112_OSC71v2_61151_Condensation_LCL_26_100:0.0000008765)49:0.1159702763,PCC6304_Oscil6304_0387_Condensation_LCL_27_326:0.2146329080)17:0.0066324798,(Oscil6407_00013840_Condensation_LCL_21_320:0.0000000001,PCC6506_OSCIv3_1100004_Condensation_LCL_21_320:0.0000000001)100:0.2988082602)15:0.0711849287)1:0.0165718095)4:0.0567528129,((PCC7509_SYNY7509v1_210022_Condensation_LCL_18_315:0.3326796356,PCC7203_CHRTHv2_32794_Condensation_LCL_16_315:0.1394168679)91:0.1473224906,PCC7428_G7428v1_330243_Condensation_LCL_16_314:0.3285415610)68:0.1376610036)0:0.0094376538,(((PCC7113_Mic7113_2120_Condensation_LCL_9_324:0.1371542791,(PCC9333_CRIEPv1_1920085_Condensation_LCL_14_317:0.0000000001,PCC9333_CRIEPv1_330001_Condensation_LCL_1_222:0.0000005370)100:0.2394140678)34:0.0521394802,(Mas10914_00003800_Condensation_LCL_8_310:0.0569250652,(PCC6605_Cha6605_0867_Condensation_LCL_8_307:0.2224002329,PCC9009_TOLP9v1_1600029_Condensation_LCL_8_307:0.0367297933)89:0.0568633497)95:0.1124144406)9:0.0110459207,PCC7113_Mic7113_2144_Condensation_LCL_20_319:0.1912561155)19:0.0428587065)10:0.0333962448)2:0.0202320861,PCC9333_CRIEPv1_1920082_Condensation_LCL_80_393:0.1704435853)4:0.0278031816,(PCC6605_Cha6605_0837_Condensation_LCL_72_373:0.1775071290,PCC9009_TOLP9v1_1600027_Condensation_LCL_72_373:0.0476969723)100:0.0676054123)5:0.0177427211,PCC7113_Mic7113_2129_Condensation_LCL_72_373:0.1115417343)15:0.0470963354,((PCC7509_SYNY7509v1_210021_Condensation_LCL_62_356:0.2070793985,PCC7203_CHRTHv2_32793_Condensation_LCL_80_381:0.0870022624)98:0.1586970610,PCC7428_G7428v1_330242_Condensation_LCL_78_378:0.1982550089)21:0.0571664989)31:0.0712400764)1:0.0158956467,((Osc10802_3482_Condensation_LCL_632_934:0.2361812023,PCC9333_CRIEPv1_2060066_Condensation_LCL_1047_1349:0.3240484802)51:0.0991422249,((PCC7108_P7108v1_520226_Condensation_LCL_1807_2109:0.5130140809,(PCC7336_SYNP7v1_970049_Condensation_LCL_2128_2429:0.6948165833,Gei7105_0862_Condensation_LCL_738_1040:0.2600445866)9:0.0637823817)3:0.0907953691,(((Pse7429_2678_Condensation_LCL_46_349:0.1603771489,PCC6605_Cha6605_2622_Condensation_LCL_47_350:0.1680228500)99:0.1265162603,Gei7105_3711_Condensation_LCL_60_363:0.2677034708)88:0.0880623612,PCC7507_CAL75v1_440070_Condensation_LCL_41_344:0.2960656969)94:0.1905554916)0:0.0275324089)0:0.0231931199)0:0.0264624123,((Mas10914_00005300_Condensation_LCL_42_344:0.1556591297,(GP2_MICVAv1_140084_Condensation_LCL_37_340:0.1633036326,(PCC7112_OSC71v2_65776_Condensation_LCL_25_326:0.1476143599,(PCC9333_CRIEPv1_1560009_Condensation_LCL_21_320:0.2643516899,PCC7336_SYNP7v1_970051_Condensation_LCL_25_328:0.6055529034)10:0.1124967752)0:0.0482504224)1:0.0686443964)0:0.0402048611,(((((PCC9605_00071230_Condensation_LCL_1_300:0.0668758444,PCC9009_TOLP9v1_400001_Condensation_LCL_242_551:0.0316357160)36:0.0155271659,((PCC9339_00056490_Condensation_LCL_152_454:0.1343681524,PCC6303_P6303v242882_Condensation_LCL_73_377:0.1241510955)32:0.0247803821,PCC9339_00058380_Condensation_LCL_1138_1440:0.0634319979)15:0.0097887719)35:0.0243323859,((WH8501_CROWAv1_190015_Condensation_LCL_4775_5077:0.0000000001,WH8501_CROWAv1_190015_Condensation_LCL_2193_2495:0.0000000001)100:0.1292127705,WH8501_CROWAv1_190015_Condensation_LCL_722_1023:0.1127717254)94:0.0830242196)100:0.1179273880,((((((((WH0003_CWATWH0003_1967_Condensation_LCL_1059_1359:0.0000000001,WH8501_CROWAv1_50169_Condensation_LCL_1107_1407:0.0049393608)100:0.1086666118,(ATCC51472_CT51472v1_14130_Condensation_LCL_174_474:0.0000000001,ATCC51142_cce_3070_Condensation_LCL_1081_1381:0.0000000001)100:0.1333421433)100:0.1514764991,PCC7428_G7428v1_440031_Condensation_LCL_1071_1370:0.3239263444)51:0.0639929143,PCC73106_Gloeo73106v1_220010_Condensation_LCL_1072_1357:0.2473825036)28:0.0459422534,(PCC7428_G7428v1_440024_Condensation_LCL_1102_1404:0.2149816581,PCC73106_Gloeo73106v1_220006_Condensation_LCL_1046_1331:0.3605968796)8:0.0619659329)3:0.0140687001,((((WH0003_CWATWH0003_4003_Condensation_LCL_1078_1380:0.0000000001,WH8501_CROWAv1_720014_Condensation_LCL_1078_1263:0.0865934439)100:0.1433579469,(ATCC51472_CT51472v1_14117_Condensation_LCL_1050_1352:0.0000000001,ATCC51142_cce_3055_Condensation_LCL_1050_1352:0.0000000001)100:0.0781448648)99:0.1420952063,(PCC7120_all2648_Condensation_LCL_1065_1365:0.0507148694,CCY9414_NOSPCv1_10071_Condensation_LCL_1081_1376:0.0657280153)100:0.3690336513)54:0.1169168987,(PCC7120_all2644_Condensation_LCL_1077_1379:0.0568676133,CCY9414_NOSPCv1_10075_Condensation_LCL_1112_1408:0.1378343900)100:0.4239068659)7:0.0524627810)6:0.0429306015,((PCC7122_A7122v275900_Condensation_LCL_1143_1445:0.2484772609,((MBIC11017_AM1_A0235_Condensation_LCL_1980_2279:0.0869607262,MBIC11017_AM1_A0235_Condensation_LCL_910_1212:0.1229478002)96:0.1309521439,MBIC11017_AM1_A0232_Condensation_LCL_1153_1455:0.3163803111)88:0.1696057017)39:0.0496329849,PCC9339_00060410_Condensation_LCL_1_150:0.3479151232)2:0.0000495347)0:0.0490334062,((PCC7428_G7428v1_140235_Condensation_LCL_1071_1373:0.0343937413,PCC7203_CHRTHv2_34026_Condensation_LCL_1069_1371:0.0026255397)100:0.1056997010,JSC11_FIJSC11v1_130005_Condensation_LCL_1074_1376:0.0730216104)98:0.1074074956)0:0.0341443328)0:0.0534826171,(((((PCC73102_Npun_R3027_Condensation_LCL_2753_3055:0.2894005877,((Cylst_6463_Condensation_LCL_47_356:0.2264332577,((PCC73102_Npun_R3027_Condensation_LCL_3822_4125:0.1441047399,PCC73102_Npun_R3025_Condensation_LCL_2155_2457:0.0664195302)60:0.0215739552,PCC73102_Npun_R3023_Condensation_LCL_41_343:0.1555410044)64:0.0330248232)76:0.0477937903,((PCC9339_00054860_Condensation_LCL_77_379:0.0942036444,((((PCC73102_Npun_F2181_Condensation_LCL_2183_2485:0.1368080253,(PCC73102_Npun_F2184_Condensation_LCL_1109_1435:0.1167153821,(PCC73102_Npun_F2183_Condensation_LCL_1201_1541:0.0929226476,PCC73102_Npun_F2181_Condensation_LCL_1108_1410:0.0725396987)42:0.0387049001)16:0.0020734774)11:0.0139391481,((((PCC73102_Npun_CR072_Condensation_LCL_3284_3586:0.0666040663,PCC73102_Npun_CR072_Condensation_LCL_2218_2520:0.0480154745)100:0.1023303972,(CCY9414_NOSPCv1_1020005_Condensation_LCL_2682_2989:0.1255566867,ATCC29413_Ava_1611_Condensation_LCL_1145_1459:0.0726144959)75:0.0380484378)19:0.0198600893,((PCC9339_00066190_Condensation_LCL_1803_2081:0.1172621107,PCC9339_00055830_Condensation_LCL_1389_1667:0.1045163217)97:0.0935680210,PCC9339_00066190_Condensation_LCL_735_1037:0.0912486933)30:0.0362951548)2:0.0089306403,((PCC73102_Npun_F2181_Condensation_LCL_3278_3592:0.0896188667,ATCC29413_Ava_1611_Condensation_LCL_2224_2538:0.1180086101)42:0.0481297703,ATCC29413_Ava_1613_Condensation_LCL_1157_1471:0.1123855136)14:0.0205250427)2:0.0234633436)4:0.0181933809,PCC73102_Npun_F2184_Condensation_LCL_3_305:0.1700392379)13:0.0202169490,((PCC7806_MICAP_3373_Condensation_LCL_2158_2459:0.0405231419,NIES843_MAE_60010_Condensation_LCL_2158_2459:0.0219383426)100:0.2122324612,(PCC7806_MICAP_3373_Condensation_LCL_1090_1391:0.0115609360,NIES843_MAE_60010_Condensation_LCL_1090_1391:0.0145133809)100:0.2015285361)33:0.0435917575)7:0.0309024827)71:0.0797119163,(PCC7806_MICAP_3373_Condensation_LCL_3_305:0.0110105163,NIES843_MAE_60010_Condensation_LCL_3_305:0.0047696276)100:0.3059431096)71:0.0670028341)32:0.0214852793)18:0.0328894682,(PCC73102_Npun_CR072_Condensation_LCL_1156_1458:0.2067870621,PCC7122_A7122v274031_Condensation_LCL_66_368:0.3535191807)47:0.0826175443)4:0.0281925311,(PCC9333_CRIEPv1_2060066_Condensation_LCL_2106_2408:0.2386155597,((PCC73102_Npun_F2183_Condensation_LCL_71_373:0.1084853981,ATCC29413_Ava_1613_Condensation_LCL_71_373:0.1406706679)100:0.1775960106,PCC7108_P7108v1_480163_Condensation_LCL_71_373:0.2345539513)44:0.0576462816)26:0.0344029575)4:0.0093835200,((Cylst_1532_Condensation_LCL_1068_1370:0.1643419763,WH8501_CROWAv1_190015_Condensation_LCL_5830_6132:0.3941721783)37:0.0909871914,(3L_LYNGBM3L_75360_Condensation_LCL_1_285:0.3843181079,PCC7336_SYNP7v1_970049_Condensation_LCL_1066_1368:0.4506367384)30:0.1038158657)2:0.0443352885)0:0.0382249803,PCC7524_Nos7524_1362_Condensation_LCL_687_989:0.3292865597)0:0.0075969026)0:0.0332354719)0:0.0177627029)0:0.0191487512)0:0.0124558366)0:0.0363494207)0:0.0218279586,(((((Chl7702_00009850_Condensation_LCL_318_617:0.1862848584,PCC6304_Oscil6304_3235_Condensation_LCL_697_1061:0.5027115866)52:0.1129208598,Mas10914_00005370_Condensation_LCL_714_1004:0.0950928660)64:0.1902748516,(PCC9333_CRIEPv1_1560008_Condensation_LCL_710_1011:0.3186098055,(PCC7112_OSC71v2_65777_Condensation_LCL_723_1025:0.1511043413,GP2_MICVAv1_140083_Condensation_LCL_699_1001:0.0872339434)99:0.1513786118)63:0.1106190484)5:0.0617609319,((PCC9333_CRIEPv1_1560013_Condensation_LCL_42_349:0.2549741611,(PCC7112_OSC71v2_65769_Condensation_LCL_42_344:0.0154027356,GP2_MICVAv1_140090_Condensation_LCL_42_344:0.0046150066)100:0.3055217365)31:0.1174915579,((((PCC9339_00058380_Condensation_LCL_2194_2496:0.0874760757,WH8501_CROWAv1_200003_Condensation_LCL_1067_1369:0.2557842790)92:0.0617634715,Cal7103_00042410_Condensation_LCL_1145_1446:0.2112110011)86:0.0774715542,PCC9333_CRIEPv1_1560010_Condensation_LCL_1050_1375:0.2594390865)84:0.0740164599,(Lepbo_6243_Condensation_LCL_1354_1655:0.2822174245,PCC6303_P6303v242884_Condensation_LCL_1492_1794:0.2944047565)23:0.0637034323)7:0.0269851402)0:0.0139602215)0:0.0155249822,(((PCC7424_PCC7424_5757_Condensation_LCL_706_1008:0.4124422418,(PCC9009_TOLP9v1_1930044_Condensation_LCL_1516_1811:0.1817174609,CS505_CYLRAv1_250182_Condensation_LCL_1532_1834:0.1963745625)100:0.3811444436)16:0.0622475206,Lepbo_3974_Condensation_LCL_41_342:0.4173905842)10:0.1092137026,(Lepbo_3975_Condensation_LCL_44_345:0.3621516904,(Mas10914_00036160_Condensation_LCL_654_955:0.1219251791,Mas10914_00001600_Condensation_LCL_44_346:0.1934437496)98:0.2152109061)10:0.0723883248)0:0.0498082313)0:0.0034173226)0:0.0206504940,((((((PCC6304_Oscil6304_0543_Condensation_LCL_730_1032:0.3156179592,((Cal7103_00023600_Condensation_LCL_657_959:0.1151765019,(Oscil6407_00055690_Condensation_LCL_1042_1345:0.0000000001,PCC6506_OSCIv3_3850003_Condensation_LCL_1042_1345:0.0000000001)100:0.1702898665)82:0.0554038036,3L_LYNGBM3L_63420_Condensation_LCL_41_345:0.3284812516)23:0.0405916191)33:0.0580601983,(((PCC6313_SM6313v1_10062_Condensation_LCL_1498_1800:0.4934114546,3L_LYNGBM3L_63420_Condensation_LCL_1106_1407:0.2807545976)77:0.0839995078,PCC9605_00027170_Condensation_LCL_279_581:0.1884149199)90:0.1550826231,GP2_MICVAv1_90159_Condensation_LCL_1186_1488:0.2014046296)20:0.0234193155)40:0.0527596707,(Chl7702_00016970_Condensation_LCL_615_925:0.4063073723,PCC9333_CRIEPv1_2060066_Condensation_LCL_3176_3478:0.4040035779)46:0.0564428460)58:0.1111399873,Fis9431_00052800_Condensation_LCL_66_375:0.2271025796)5:0.0374479054,(((PCC7113_Mic7113_1744_Condensation_LCL_35_337:0.0664463715,((((PCC9605_00020160_Condensation_LCL_35_337:0.0461385676,PCC9009_TOLP9v1_1960084_Condensation_LCL_35_337:0.0796917521)70:0.0243059558,PCC7107_NOSPCv2_3725_Condensation_LCL_35_337:0.1043315925)36:0.0133871126,PCC9339_00056630_Condensation_LCL_35_337:0.0690070525)96:0.0751343122,JSC11_FIJSC11v1_190548_Condensation_LCL_35_337:0.0696061131)47:0.0082640476)82:0.0878083146,(PCC9339_00056870_Condensation_LCL_35_337:0.1759458283,(Oscil6407_00057440_Condensation_LCL_35_337:0.0000000001,PCC6506_OSCIv3_4080006_Condensation_LCL_35_337:0.0000000001)100:0.1239171013)63:0.0425797300)100:0.1985279792,((((((PCC7107_NOSPCv2_3709_Condensation_LCL_715_1017:0.1278128119,((((PCC9605_00019950_Condensation_LCL_700_1002:0.0243162519,PCC9339_00056470_Condensation_LCL_706_1010:0.1233050391)18:0.0155684054,PCC9009_TOLP9v1_1960072_Condensation_LCL_700_1002:0.0872195580)25:0.0169725414,Cal7103_00042510_Condensation_LCL_699_1001:0.1666512890)31:0.0169673343,PCC6303_P6303v242878_Condensation_LCL_719_1021:0.2393909876)49:0.0413325739)98:0.1244469753,JSC11_FIJSC11v1_130009_Condensation_LCL_703_1005:0.1541897212)50:0.0365776060,Fis9431_00053970_Condensation_LCL_702_1013:0.2363442548)31:0.0315562360,PCC9339_00058570_Condensation_LCL_701_1003:0.1786064598)49:0.0273141554,PCC7509_SYNY7509v1_360010_Condensation_LCL_699_993:0.3253318591)92:0.1250341767,(Cylst_1517_Condensation_LCL_700_1001:0.1301090272,(PCC7428_G7428v1_140243_Condensation_LCL_702_1003:0.0564013910,(Mic7126_2548_Condensation_LCL_701_1003:0.1344530052,PCC7203_CHRTHv2_34018_Condensation_LCL_704_1003:0.0813441895)36:0.0138931664)67:0.0522455612)100:0.2206816011)39:0.0446992941)6:0.0272415504)0:0.0142780577,(Chl7702_00016980_Condensation_LCL_20_327:0.2701351493,PCC9333_CRIEPv1_2060066_Condensation_LCL_4366_4668:0.4565237364)17:0.0898660999)0:0.0131061683)0:0.0180977187,((((PCC7437_SC7437v1_90028_Condensation_LCL_719_1018:0.1082890527,PCC6712_CHR67v1_510137_Condensation_LCL_524_810:0.1393866945)100:0.2553261918,PCC7305_Xeno7305v1_20074_Condensation_LCL_709_1011:0.2907339341)41:0.0389594691,(PCC9339_00056840_Condensation_LCL_705_1008:0.2870404090,Lepbo_6239_Condensation_LCL_702_1004:0.2647425116)8:0.0161116842)54:0.1143414866,(PCC6303_P6303v242883_Condensation_LCL_20_320:0.5348370321,(((((Pleur7313_06138_Condensation_LCL_59_363:0.3003026026,3L_LYNGBM3L_57760_Condensation_LCL_53_356:0.4408420617)45:0.0577402580,PCC7113_Mic7113_2373_Condensation_LCL_66_359:0.2148078472)72:0.1554093443,(((ProchloronP1_00046090_Condensation_LCL_40_350:0.4497344942,(PCC7822_Cyan7822_5887_Condensation_LCL_29_340:0.2720788980,PCC73106_Gloeo73106v1_20044_Condensation_LCL_26_317:0.5233213926)98:0.2943268332)25:0.0580157678,PCC7420_MICCHv1_710004_Condensation_LCL_49_350:0.3394511896)37:0.0323592150,(Oscil6407_00033120_Condensation_LCL_72_374:0.0000000001,PCC6506_OSCIv3_270022_Condensation_LCL_72_308:0.0141885929)100:0.5528174971)20:0.0491117271)8:0.0439119553,(Cylst_6481_Condensation_LCL_279_580:0.7438218251,PCC7822_Cyan7822_5813_Condensation_LCL_22_324:0.6091351961)1:0.0472054837)2:0.0251875573,((((((WH0003_CWATWH0003_1779_Condensation_LCL_1707_2005:0.0000004781,WH8501_CROWAv1_40107_Condensation_LCL_1041_1339:0.0050751936)100:0.3779753333,Cal7103_00025850_Condensation_LCL_1688_1990:0.1513274086)36:0.0754110945,((((PCC7108_P7108v1_550439_Condensation_LCL_872_1174:0.1082465203,PCC7108_P7108v1_550439_Condensation_LCL_1932_2234:0.1324547097)30:0.0203065928,((0708_Aazo_1935_Condensation_LCL_1952_2254:0.2237087780,((Cal7103_00025850_Condensation_LCL_622_925:0.1864029580,0708_Aazo_1935_Condensation_LCL_865_1167:0.1595610428)54:0.0316513816,(WH0003_CWATWH0003_1779_Condensation_LCL_652_954:0.0000000001,WH8501_CROWAv1_40107_Condensation_LCL_1_288:0.0051609988)100:0.3398442187)20:0.0365613937)8:0.0193279542,(PCC7122_A7122v272621_Condensation_LCL_881_1183:0.1007799073,PCC7122_A7122v272621_Condensation_LCL_1952_2254:0.2063403007)34:0.0306474771)4:0.0162696316)9:0.0402480715,Cylst_6101_Condensation_LCL_873_1175:0.1809036258)6:0.0228156361,Cylst_6101_Condensation_LCL_1937_2239:0.0988603910)14:0.0424110706)25:0.0777160008,CCY0110_CCY01v1_990005_Condensation_LCL_840_1142:0.3990797839)84:0.1607000308,(((PCC73102_Npun_R6587_Condensation_LCL_73_376:0.0984195204,ATCC29413_Ava_4838_Condensation_LCL_73_376:0.0285457793)100:0.2404770761,PCC6712_CHR67v1_550571_Condensation_LCL_73_375:0.3382929479)92:0.1272184581,PCC6406_Lepto6404v1_1780008_Condensation_LCL_86_387:0.5864636021)54:0.1316314378)6:0.0504578271,(GP2_MICVAv1_90158_Condensation_LCL_73_375:0.1503982768,((Pleur7313_06251_Condensation_LCL_38_340:0.2163253482,PCC7305_Xeno7305v1_50044_Condensation_LCL_48_350:0.3623314510)99:0.1841512440,((CCY9414_NOSPCv1_280007_Condensation_LCL_645_947:0.3978664966,PCC73102_Npun_F2460_Condensation_LCL_633_944:0.1655437878)42:0.0476654837,((PCC7822_Cyan7822_5976_Condensation_LCL_612_914:0.0424094389,PCC7424_PCC7424_5870_Condensation_LCL_612_914:0.0183603287)100:0.2933945158,3L_LYNGBM3L_68140_Condensation_LCL_650_951:0.1075952034)65:0.0525292088)100:0.3726937545)19:0.0618230644)9:0.0489448144)0:0.0098340539)0:0.0320155095)0:0.0255697743)0:0.0179421004)0:0.0423835619,(PCC7424_PCC7424_5751_Condensation_LCL_62_362:0.2930468034,(((PCC9009_TOLP9v1_1930044_Condensation_LCL_37_337:0.1107125631,CS505_CYLRAv1_250182_Condensation_LCL_35_337:0.3110750144)100:0.4024511628,(PCC8802_Cyan8802_1861_Condensation_LCL_1070_1371:0.0000000001,PCC8801_PCC8801_1835_Condensation_LCL_1070_1371:0.0000000001)100:0.5041355557)15:0.0987068234,PCC7336_SYNP7v1_970053_Condensation_LCL_51_352:0.4266321817)3:0.0631229358)2:0.0559163082)0:0.0413877208,((((PCC7120_all2649_Condensation_LCL_47_348:0.1033815198,CCY9414_NOSPCv1_10070_Condensation_LCL_64_365:0.0704027154)100:0.2477497677,PCC7428_G7428v1_440023_Condensation_LCL_42_343:0.2739758399)31:0.0241930326,(((WH0003_CWATWH0003_1112_Condensation_LCL_48_94:0.0862700129,WH8501_CROWAv1_10705_Condensation_LCL_48_349:0.0000000001)84:0.1047065497,(ATCC51472_CT51472v1_14112_Condensation_LCL_48_349:0.0000000001,ATCC51142_cce_3050_Condensation_LCL_48_349:0.0000000001)100:0.0888271684)81:0.1504588187,PCC73106_Gloeo73106v1_220005_Condensation_LCL_39_328:0.2447332772)57:0.0834269353)45:0.0406776955,PCC7336_SYNP7v1_970046_Condensation_LCL_1078_1381:0.8382205770)8:0.1328809566)0:0.0239702447,(((PCC9009_TOLP9v1_880024_Condensation_LCL_126_286:0.3777784097,PCC7108_P7108v1_520217_Condensation_LCL_2338_2641:0.3648454806)1:0.0489095870,((ProchloronP1_00046090_Condensation_LCL_598_913:0.2892290362,(3L_LYNGBM3L_66050_Condensation_LCL_77_378:0.0048416077,3L_LYNGBM3L_66040_Condensation_LCL_72_373:0.0674104789)100:0.4326200925)35:0.0907815049,PCC7336_SYNP7v1_970053_Condensation_LCL_1579_1881:0.5051071838)5:0.0469767243)0:0.0403746330,(((((((Mic7126_3663_Condensation_LCL_40_342:0.1398388114,ATCC29413_Ava_4099_Condensation_LCL_39_341:0.0854138849)100:0.2174208025,((((Pleur7313_02503_Condensation_LCL_3201_3503:0.0233444202,Pleur7313_02503_Condensation_LCL_1078_1380:0.0174274100)94:0.0357588512,Pleur7313_02503_Condensation_LCL_10_312:0.0207062085)50:0.0294144946,Pleur7313_02503_Condensation_LCL_2132_2434:0.0471330150)100:0.2777108079,(Lepto7375_5543_Condensation_LCL_1044_1346:0.3691927528,3L_LYNGBM3L_67160_Condensation_LCL_628_930:0.3463516403)5:0.0365439346)2:0.0000381259)3:0.0392730729,((3L_LYNGBM3L_68120_Condensation_LCL_47_349:0.3016588353,(PCC73102_Npun_F2462_Condensation_LCL_46_348:0.0329174717,CCY9414_NOSPCv1_280009_Condensation_LCL_38_340:0.0768731920)100:0.1974250941)44:0.0548439674,((((PCC7822_Cyan7822_5978_Condensation_LCL_45_345:0.0443549667,PCC7424_PCC7424_5872_Condensation_LCL_45_345:0.0331442101)99:0.0981703868,(PCC7806_MICAP_3373_Condensation_LCL_3222_3522:0.0295614629,NIES843_MAE_60010_Condensation_LCL_3222_3522:0.0194536106)100:0.1512078405)100:0.1227984827,ATCC29413_Ava_1610_Condensation_LCL_75_375:0.2287686315)100:0.2027953456,PCC7420_MICCHv1_330018_Condensation_LCL_10_311:0.2565799762)16:0.0494225334)12:0.0694685760)1:0.0452850423,(((Cylst_0785_Condensation_LCL_617_913:0.0530771379,D9_RAPBRv1_350421_Condensation_LCL_617_913:0.1363919293)98:0.1665494054,Osc10802_3962_Condensation_LCL_631_933:0.1960679545)100:0.2148391831,(((Cal7103_00042720_Condensation_LCL_702_999:0.2987302873,CCY9414_NOSPCv1_1020005_Condensation_LCL_72_370:0.2311835299)76:0.0579624023,(PCC7806_MICAP_1930_Condensation_LCL_72_370:0.0207789508,NIES843_MAE_56580_Condensation_LCL_72_370:0.0000006643)100:0.3168557409)36:0.0458227818,(Cal7103_00042700_Condensation_LCL_73_379:0.1816141626,CCY9414_NOSPCv1_940005_Condensation_LCL_38_340:0.3874178619)46:0.0772717770)17:0.0476735309)4:0.0261983847)0:0.0242637324,(((((((3L_LYNGBM3L_70960_Condensation_LCL_1145_1447:0.0731737631,3L_LYNGBM3L_70960_Condensation_LCL_77_379:0.1492670472)73:0.0778142530,(PCC7116_Riv7116_6169_Condensation_LCL_2187_2489:0.0000000001,PCC7116_Riv7116_6169_Condensation_LCL_1142_1444:0.0000000001)100:0.1907059783)9:0.0254693297,((((PCC9339_00058970_Condensation_LCL_45_347:0.1429157781,Cal7103_00001730_Condensation_LCL_75_377:0.2337961563)6:0.0124793488,PCC7113_Mic7113_1748_Condensation_LCL_1125_1427:0.1038001279)6:0.0156677686,Cal7103_00001730_Condensation_LCL_1143_1447:0.1150807340)9:0.0129645765,Cylst_6461_Condensation_LCL_649_951:0.1406309538)16:0.0241549662)22:0.0452216974,(PCC7305_Xeno7305v1_520011_Condensation_LCL_684_986:0.4676803355,PCC7305_Xeno7305v1_520011_Condensation_LCL_1737_2039:0.1863048193)23:0.0862901816)17:0.0545113732,(Pro9006_1423_Condensation_LCL_14_316:0.6514638755,PCC9339_00060400_Condensation_LCL_1_150:0.1026397877)17:0.0857024449)24:0.1036033202,(PCC9009_TOLP9v1_1680011_Condensation_LCL_1071_1373:0.4017326779,PCC9009_TOLP9v1_1680011_Condensation_LCL_9_310:0.3463210467)31:0.0580224080)3:0.0543836383,(PCC7420_MICCHv1_330018_Condensation_LCL_2151_2453:0.2813685946,PCC7420_MICCHv1_330012_Condensation_LCL_75_376:0.4180303505)39:0.0865214290)0:0.0463729276)0:0.0556796841,((((PCC7822_Cyan7822_5978_Condensation_LCL_1113_1416:0.1071012479,PCC7424_PCC7424_5872_Condensation_LCL_1117_1420:0.0927665776)100:0.1662921514,((PCC73102_Npun_F2463_Condensation_LCL_77_377:0.1028129646,CCY9414_NOSPCv1_280010_Condensation_LCL_77_382:0.0876208562)100:0.1387363450,(PCC73102_Npun_F2462_Condensation_LCL_1093_1398:0.1178789565,CCY9414_NOSPCv1_280009_Condensation_LCL_1085_1390:0.1275252378)99:0.1234228277)57:0.0722001090)100:0.2636328463,CCY0110_CCY01v1_110027_Condensation_LCL_1073_1372:0.4657665483)15:0.0739758146,(((((((PCC8802_Cyan8802_3095_Condensation_LCL_24_324:0.0050695362,PCC8801_PCC8801_3026_Condensation_LCL_24_324:0.0000002659)100:0.1773633956,CCY0110_CCY01v1_110027_Condensation_LCL_23_324:0.3397763254)99:0.2398775708,(PCC8802_Cyan8802_3094_Condensation_LCL_1084_1383:0.0000000001,PCC8801_PCC8801_3027_Condensation_LCL_1084_1383:0.0000000001)100:0.4168703417)47:0.0442134777,PCC7502_Syn7502_03001_Condensation_LCL_1088_1390:0.4512845374)19:0.0366836159,((PCC7806_MICAP_1921_Condensation_LCL_37_339:0.0176542133,NIES843_MAE_56500_Condensation_LCL_37_339:0.0647537765)100:0.4522424603,PCC7108_P7108v1_520217_Condensation_LCL_47_348:0.3090078302)15:0.0831503061)3:0.0311748473,((((PCC8802_Cyan8802_3740_Condensation_LCL_1211_1513:0.0000000001,(PCC8802_Cyan8802_3737_Condensation_LCL_2395_2697:0.0000000001,PCC8802_Cyan8802_3737_Condensation_LCL_1235_1537:0.0000000001)42:0.0000000001)64:0.0050133726,(PCC8801_PCC8801_3686_Condensation_LCL_1211_1513:0.0000000001,PCC8801_PCC8801_3683_Condensation_LCL_1235_1537:0.0049748162)62:0.0000002679)100:0.0994347160,CCY0110_CCY01v1_110105_Condensation_LCL_73_375:0.2110306741)95:0.0801381688,((PCC8802_Cyan8802_3737_Condensation_LCL_73_375:0.0000002680,PCC8801_PCC8801_3683_Condensation_LCL_73_375:0.0049019843)100:0.1200205061,CCY0110_CCY01v1_1230001_Condensation_LCL_214_516:0.2261351410)97:0.1664365849)54:0.1102535362)0:0.0626258566,((PCC7420_MICCHv1_1320001_Condensation_LCL_319_598:0.0000002461,PCC7420_MICCHv1_310008_Condensation_LCL_70_372:0.0000000001)100:0.2230063885,PCC7108_P7108v1_520214_Condensation_LCL_1479_1781:0.2795957172)36:0.0888678546)0:0.0212020613)0:0.0334356673)0:0.0270653341,(3L_LYNGBM3L_66060_Condensation_LCL_72_375:0.2268118565,((PCC7806_MICAP_3375_Condensation_LCL_4_306:0.0042261534,NIES843_MAE_60000_Condensation_LCL_72_374:0.0386447558)100:0.2285482165,ATCC29413_Ava_1611_Condensation_LCL_82_384:0.1897668673)99:0.1624616775)76:0.1149714596)0:0.0095046515)0:0.0542905826)0:0.0242468942,(PCC9009_TOLP9v1_1680009_Condensation_LCL_3144_3446:0.3481854590,(PCC7420_MICCHv1_330018_Condensation_LCL_1084_1386:0.0000000001,PCC7420_MICCHv1_330011_Condensation_LCL_1052_1354:0.0000000001)100:0.4045699588)41:0.1459185311)0:0.0584393388,((PCC7502_Syn7502_03001_Condensation_LCL_43_342:0.7007638528,PCC7336_SYNP7v1_1130032_Condensation_LCL_59_360:0.4259217069)26:0.2267234683,((Cal7103_00023600_Condensation_LCL_1720_2022:0.4106627991,(Cylst_6159_Condensation_LCL_659_962:0.4707977502,(Osc10802_3962_Condensation_LCL_1717_2020:0.3250324704,((Cylst_0785_Condensation_LCL_1681_1983:0.0824670872,D9_RAPBRv1_350421_Condensation_LCL_1676_1947:0.2810300883)95:0.1286743467,(Pse7429_2678_Condensation_LCL_1141_1445:0.3006959224,PCC6605_Cha6605_2622_Condensation_LCL_1145_1444:0.3794825341)100:0.4345265233)58:0.0808784968)51:0.0841381286)43:0.0944793729)98:0.3633357613,((PCC8802_Cyan8802_3739_Condensation_LCL_24_324:0.0000000001,PCC8801_PCC8801_3685_Condensation_LCL_24_324:0.0000000001)100:0.4619589476,((PCC8802_Cyan8802_3738_Condensation_LCL_75_377:0.0000000001,PCC8801_PCC8801_3684_Condensation_LCL_75_377:0.0000000001)100:0.2706580199,CCY0110_CCY01v1_1260001_Condensation_LCL_80_381:0.5808689913)80:0.1242831660)73:0.1506456103)38:0.1112414864)3:0.0416331911)0:0.0557618547,(((PCC7120_all1695_Condensation_LCL_634_933:0.2771383801,(PCC7424_PCC7424_0824_Condensation_LCL_641_941:0.4347914047,Pro9006_4541_Condensation_LCL_17_330:0.6887273702)44:0.1022386085)34:0.1102493096,PCC7420_MICCHv1_80051_Condensation_LCL_637_940:0.4151374347)84:0.1936909982,(PCC7203_CHRTHv2_32079_Condensation_LCL_47_348:0.6735594535,IMS101_Tery_3820_Condensation_LCL_72_373:0.9386012404)37:0.2293415262)5:0.0725530141)2:0.0519165770,(((PCC9009_TOLP9v1_1930057_Condensation_LCL_4_303:0.1718738959,CS505_CYLRAv1_250176_Condensation_LCL_4_106:0.5654368353)44:0.0853739786,CS505_CYLRAv1_250175_Condensation_LCL_1_193:0.2014524898)55:0.4410541118,CCY0110_CCY01v1_490001_Condensation_LCL_946_1111:0.7534244214)1:0.0269510426)3:0.0894159122,((((PCC9339_00066350_Condensation_LCL_8_310:0.0880006062,CCY9414_NOSPCv1_1110001_Condensation_LCL_1_181:0.1404525432)33:0.0187186238,(PCC7806_MICAP_2256_Condensation_LCL_16_317:0.0000006118,NIES843_MAE_38550_Condensation_LCL_16_317:0.0306864474)100:0.1275935021)92:0.4489317392,((PCC9339_00066360_Condensation_LCL_276_576:0.1330038709,(PCC7806_MICAP_2257_Condensation_LCL_1062_1360:0.0273191071,NIES843_MAE_38560_Condensation_LCL_1062_1360:0.0000015346)100:0.1841622366)100:0.5855299296,(CCY9414_NOSPCv1_210020_Condensation_LCL_3022_3322:0.0880312412,((PCC7806_MICAP_2261_Condensation_LCL_3032_3334:0.0154456296,NIES843_MAE_38610_Condensation_LCL_3031_3333:0.0042907125)100:0.0984743718,PCC9339_00054760_Condensation_LCL_3056_3358:0.1359717254)69:0.0403401748)100:0.4813453184)62:0.1701022421)48:0.1598989988,(((PCC9339_00053910_Condensation_LCL_697_995:0.1740542132,ATCC29413_Ava_C0009_Condensation_LCL_685_977:0.2187839290)100:0.2475605510,((PCC7108_P7108v1_520226_Condensation_LCL_738_1034:0.4929582134,((PCC7424_PCC7424_4985_Condensation_LCL_9_302:0.9098011187,((PCC8305_Dacsa_3490_Condensation_LCL_5_300:0.8130068774,IMS101_Tery_2968_Condensation_LCL_11_307:0.4674052925)70:0.1344437914,Osc10802_2735_Condensation_LCL_8_297:0.3960877223)36:0.0687363713)100:0.3054386401,((((Lepbo_5587_Condensation_LCL_14_304:0.6880508273,(((PCC7806_MICAP_3371_Condensation_LCL_2_307:0.0244220410,NIES843_MAE_60030_Condensation_LCL_2_307:0.0161754531)100:0.1459937255,PCC73102_Npun_F2181_Condensation_LCL_6_311:0.0890000416)100:0.1629509641,PCC6313_SM6313v1_10062_Condensation_LCL_25_313:1.1462563584)51:0.0857612846)40:0.0609235287,PCC7122_A7122v274032_Condensation_LCL_1_317:0.3367819895)60:0.0731679989,CCY9414_NOSPCv1_940006_Condensation_LCL_6_300:0.4878192156)73:0.1645607392,(Fis9431_00052600_Condensation_LCL_59_364:0.1476537561,(PCC9339_00055840_Condensation_LCL_59_364:0.1311443842,PCC9339_00054840_Condensation_LCL_59_364:0.0898746651)100:0.1970237986)100:0.2699274342)49:0.0698150352)27:0.0129561428)28:0.0387766362,(((PCC9339_00007330_Condensation_LCL_59_357:0.1528097424,Cylst_3960_Condensation_LCL_59_357:0.1645356594)90:0.0803233589,Mas10914_00043850_Condensation_LCL_1_173:0.1661296864)97:0.2040007612,(((PCC7420_MICCHv1_330014_Condensation_LCL_59_357:0.1881439836,PCC7108_P7108v1_580501_Condensation_LCL_59_356:0.3799993030)31:0.0133152002,(PCC9339_00060340_Condensation_LCL_60_357:0.4914028904,(3L_LYNGBM3L_06490_Condensation_LCL_59_355:0.2272155196,3L_LYNGBM3L_66070_Condensation_LCL_60_357:0.1176108157)91:0.1413108879)57:0.1051928336)79:0.0931489235,(PCC8802_Cyan8802_3740_Condensation_LCL_32_330:0.0000000001,PCC8801_PCC8801_3686_Condensation_LCL_32_330:0.0000000001)100:0.4792270107)43:0.0334205082)46:0.0656828831)31:0.0927982389)82:0.2636771553,((Cylst_0466_Condensation_LCL_4_159:0.4807399381,(Cylst_0009_Condensation_LCL_10_155:0.0621133872,PCC9333_CRIEPv1_1900037_Condensation_LCL_10_160:0.0370989167)99:0.4128989121)92:0.3656349761,Oscil6407_00048330_Condensation_LCL_28_153:0.0000000001)54:0.9419163111)11:0.0763010337)0:0.0249774916)18:0.0995373840,((((((PCC9339_00054760_Condensation_LCL_1959_2257:0.1133664641,CCY9414_NOSPCv1_210020_Condensation_LCL_1973_2271:0.0651092292)41:0.0561531323,(PCC7806_MICAP_2261_Condensation_LCL_1981_2279:0.0197752165,NIES843_MAE_38610_Condensation_LCL_1981_2279:0.0056891477)98:0.1796671936)100:0.7004283925,PCC9009_TOLP9v1_1680009_Condensation_LCL_2065_2364:0.5175365018)35:0.0682171957,(((PCC9605_00058310_Condensation_LCL_709_1008:0.2188046044,Cylst_6458_Condensation_LCL_1655_1955:0.2798892636)89:0.0980088961,Fis9431_00052910_Condensation_LCL_1971_2271:0.3488195330)16:0.0483836247,(Mic7126_3550_Condensation_LCL_677_972:0.1617478762,ATCC29413_Ava_4109_Condensation_LCL_709_1007:0.1293885686)100:0.2340375728)15:0.0457449515)58:0.1156738602,((((Oscil6407_00033110_Condensation_LCL_27_326:0.0000000001,PCC6506_OSCIv3_270021_Condensation_LCL_27_326:0.0000000001)100:0.2798572199,PCC7112_OSC71v2_63965_Condensation_LCL_26_325:0.2707081234)67:0.0688499280,((PCC73102_Npun_R6588_Condensation_LCL_28_326:0.1263766941,ATCC29413_Ava_4837_Condensation_LCL_28_326:0.0567774212)87:0.0839679658,((PCC6712_CHR67v1_550572_Condensation_LCL_29_326:0.3424036263,PCC6406_Lepto6404v1_1780007_Condensation_LCL_27_326:0.2424359704)29:0.0471212078,PCC6605_Cha6605_2830_Condensation_LCL_57_355:0.5457374609)14:0.0618827427)37:0.0802613706)100:0.3084351391,((Oscil6407_00057400_Condensation_LCL_687_987:0.0000000001,PCC6506_OSCIv3_4080010_Condensation_LCL_687_987:0.0000000001)100:0.2156239406,PCC73102_Npun_R3431_Condensation_LCL_669_969:0.2261555498)98:0.1893504492)67:0.1050703324)60:0.1362780497,Lepto7375_0349_Condensation_LCL_1552_1842:0.6963218227)88:0.2637986874)20:0.1180882637,(((PCC8802_Cyan8802_3092_Condensation_LCL_13_313:0.0146011935,PCC8801_PCC8801_3029_Condensation_LCL_13_313:0.0295448066)100:0.5106549250,CCY0110_CCY01v1_110025_Condensation_LCL_13_314:0.6243007920)99:0.4100736231,((Lepbo_6247_Condensation_LCL_9_307:0.3820516964,((((PCC7112_OSC71v2_65767_Condensation_LCL_5_304:0.1555297885,GP2_MICVAv1_140091_Condensation_LCL_5_304:0.1760116087)100:0.2355999636,((PCC9333_CRIEPv1_1560014_Condensation_LCL_9_318:0.2262200929,PCC6303_P6303v242888_Condensation_LCL_9_307:0.3322437229)99:0.1936061522,Mic7126_2556_Condensation_LCL_12_310:0.4399373517)17:0.0724572299)3:0.0882865499,(WH8501_CROWAv1_200002_Condensation_LCL_7_309:1.0792372079,((PCC7116_Riv7116_6168_Condensation_LCL_6_311:0.7686766081,(PCC6304_Oscil6304_3232_Condensation_LCL_6_306:0.7218002579,((((((Fis9431_00053930_Condensation_LCL_7_304:0.1985026440,Chl7702_00009920_Condensation_LCL_7_304:0.2148031080)100:0.2170323116,PCC7424_PCC7424_5756_Condensation_LCL_8_301:0.6164456501)65:0.0726478828,(PCC7437_SC7437v1_90031_Condensation_LCL_6_294:0.2445715510,PCC7305_Xeno7305v1_20071_Condensation_LCL_7_295:0.1496336228)100:0.3628827736)16:0.0541105899,PCC73102_Npun_R3433_Condensation_LCL_6_305:0.2989553500)32:0.1289370316,(((PCC8802_Cyan8802_3090_Condensation_LCL_7_309:0.0000000001,PCC8801_PCC8801_3031_Condensation_LCL_7_309:0.0000000001)100:0.2737513783,CCY0110_CCY01v1_110023_Condensation_LCL_7_295:0.4225509183)100:0.4841576133,Mas10914_00005340_Condensation_LCL_6_300:0.2961149972)17:0.0385073376)4:0.0733198577,(Cal7103_00042360_Condensation_LCL_7_309:0.5134963406,Mas10914_00005310_Condensation_LCL_7_303:0.3043804362)93:0.2085908110)0:0.0287798684)0:0.0262742480)0:0.0186535935,(PCC7509_SYNY7509v1_360013_Condensation_LCL_6_287:0.6265252201,(PCC7437_SC7437v1_90035_Condensation_LCL_7_302:0.2048131161,PCC7305_Xeno7305v1_20067_Condensation_LCL_7_300:0.3625999688)100:0.3835406209)2:0.0919371034)2:0.0114353888)3:0.0570487836)0:0.0187619545,(((PCC73102_Npun_R3436_Condensation_LCL_6_302:0.2413040930,((PCC7428_G7428v1_140239_Condensation_LCL_6_302:0.0786449985,PCC7203_CHRTHv2_34022_Condensation_LCL_6_302:0.0514253392)100:0.2271395046,Cylst_1524_Condensation_LCL_6_298:0.2509024088)57:0.0652893585)99:0.2337504818,((((Cylst_1526_Condensation_LCL_7_301:0.2247235961,(PCC7428_G7428v1_140237_Condensation_LCL_7_307:0.0834936573,PCC7203_CHRTHv2_34024_Condensation_LCL_6_304:0.0488379043)99:0.1863107593)100:0.3192600345,PCC6712_CHR67v1_510131_Condensation_LCL_7_307:0.5950229120)82:0.2429507485,PCC7108_P7108v1_520214_Condensation_LCL_6_306:0.9555263928)0:0.0850602415,(((Fis9431_00052840_Condensation_LCL_3_302:0.4606602479,PCC7116_Riv7116_6165_Condensation_LCL_7_307:0.4245566899)20:0.0605791840,((((PCC9339_00058360_Condensation_LCL_7_307:0.1917991722,Cal7103_00042390_Condensation_LCL_7_308:0.1867560521)87:0.1777338206,WH8501_CROWAv1_200005_Condensation_LCL_7_307:0.4009385566)100:0.3235955104,PCC7424_PCC7424_5753_Condensation_LCL_7_306:0.5122646005)5:0.0475361699,(PCC9339_00056520_Condensation_LCL_5_298:0.3715144530,Mic7126_2553_Condensation_LCL_6_300:0.4179721079)98:0.2397769874)5:0.0581005840)0:0.0153234862,((((Mas10914_00005350_Condensation_LCL_6_304:0.4418374239,Chl7702_00009880_Condensation_LCL_5_305:0.3706100682)14:0.0803749502,PCC7509_SYNY7509v1_360016_Condensation_LCL_7_289:0.7660521329)4:0.0352534855,((Fis9431_00053880_Condensation_LCL_7_306:0.1197992107,Chl7702_00009980_Condensation_LCL_8_308:0.2825836098)100:0.3262778520,PCC73102_Npun_R3427_Condensation_LCL_6_305:0.2252248301)91:0.2129426412)0:0.0468727240,(((PCC7112_OSC71v2_65770_Condensation_LCL_13_312:0.0646241670,GP2_MICVAv1_140089_Condensation_LCL_7_306:0.1294847026)100:0.4515169258,((Lepbo_6245_Condensation_LCL_14_314:0.2737119900,PCC6303_P6303v242886_Condensation_LCL_14_314:0.7432887887)47:0.1518926222,PCC73102_Npun_R3450_Condensation_LCL_7_319:0.3893483436)13:0.0594703041)4:0.0332801508,(PCC9333_CRIEPv1_1560012_Condensation_LCL_7_306:0.4949361823,((Mic7126_3665_Condensation_LCL_6_304:0.2162344529,ATCC29413_Ava_4101_Condensation_LCL_6_313:0.1785274315)100:0.3922565504,(PCC7428_G7428v1_140233_Condensation_LCL_8_308:0.0679233658,PCC7203_CHRTHv2_34028_Condensation_LCL_8_307:0.0352159204)100:0.2737983753)20:0.0429653231)13:0.0831934523)2:0.0289343702)0:0.0185343098)0:0.0076456841)0:0.0567107066)1:0.0607459304,(PCC9339_00053960_Condensation_LCL_3_299:0.5346962301,ATCC29413_Ava_C0005_Condensation_LCL_6_299:0.4467017389)37:0.1826516024)0:0.0584437083)1:0.0667221550)4:0.1173066371,(((Lepto7375_0335_Condensation_LCL_13_315:0.9152449600,PCC7336_SYNP7v1_970049_Condensation_LCL_9_308:0.6567406088)43:0.1939358703,PCC7336_SYNP7v1_970048_Condensation_LCL_16_305:0.7861155618)23:0.1293427603,PCC6304_Oscil6304_3233_Condensation_LCL_6_303:0.7879005692)8:0.1160839230)14:0.1038440943)97:0.4401312057)21:0.0741546785,((Lepto7375_0415_Condensation_DCL_3875_4144:1.5360042402,Pleur7313_02151_Condensation_LCL_2704_2982:0.9290988642)84:0.8026864429,((Lepto7375_8119_Condensation_Starter_11_304:0.8573408465,PCC7336_SYNP7v1_970053_Condensation_Starter_2059_2360:0.6962835824)81:0.4582436767,PCC7335_SYNPCv1_180645_Condensation_Starter_19_315:0.8308931410)72:0.6160215098)3:0.1236304288)1:0.1078647713,(MIT9303_P9303_10861_Condensation_LCL_811_1087:1.4664218214,(((PCC8802_Cyan8802_1861_Condensation_DCL_1_300:0.0000000001,PCC8801_PCC8801_1835_Condensation_DCL_1_300:0.0000000001)100:0.5296446085,((PCC9009_TOLP9v1_1930056_Condensation_DCL_8_308:0.1014132349,CS505_CYLRAv1_250174_Condensation_DCL_9_309:0.0828062077)100:0.3766922117,((((((((Lepto7375_8124_Condensation_DCL_8_304:0.6554330505,PCC7336_SYNP7v1_970051_Condensation_DCL_1348_1654:0.4107605446)41:0.1839995234,(((PCC73102_Npun_R3026_Condensation_DCL_14_322:0.1684478600,PCC73102_Npun_R3025_Condensation_DCL_14_316:0.1594681794)90:0.0928758391,(Cal7103_00042710_Condensation_DCL_14_324:0.1761182453,(Mic7126_3663_Condensation_DCL_1579_1877:0.1128797426,ATCC29413_Ava_4099_Condensation_DCL_1565_1867:0.1315095883)100:0.1848204278)35:0.0180042006)29:0.0699808210,(((((PCC7822_Cyan7822_5977_Condensation_DCL_5_306:0.0420930931,PCC7424_PCC7424_5871_Condensation_DCL_5_306:0.0396678642)100:0.2242441009,(PCC73102_Npun_F2461_Condensation_DCL_5_307:0.0659095223,CCY9414_NOSPCv1_280008_Condensation_DCL_5_306:0.1616809327)82:0.0890755388)93:0.0751815490,3L_LYNGBM3L_68130_Condensation_DCL_7_305:0.2946277871)39:0.0897457552,((((PCC8802_Cyan8802_3094_Condensation_DCL_2614_2916:0.0000002026,PCC8801_PCC8801_3027_Condensation_DCL_2614_2916:0.0056063883)100:0.3134602780,(PCC8802_Cyan8802_3091_Condensation_DCL_16_318:0.0000000001,PCC8801_PCC8801_3030_Condensation_DCL_16_318:0.0000000001)100:0.2558353313)66:0.0825968143,(PCC8802_Cyan8802_3094_Condensation_DCL_15_317:0.0086255276,PCC8801_PCC8801_3027_Condensation_DCL_15_317:0.0129587825)100:0.2507999818)67:0.1340197736,PCC7420_MICCHv1_330011_Condensation_DCL_1_295:0.2516349542)7:0.0587787752)1:0.0403833069,(((PCC7509_SYNY7509v1_360014_Condensation_DCL_1497_1793:0.3112187761,PCC7428_G7428v1_440024_Condensation_DCL_5_300:0.2125115086)20:0.0537917718,(((WH0003_CWATWH0003_4003_Condensation_DCL_5_302:0.0000002298,WH8501_CROWAv1_720014_Condensation_DCL_5_302:0.0053826659)99:0.0942027172,(ATCC51472_CT51472v1_14117_Condensation_DCL_5_302:0.0000000001,ATCC51142_cce_3055_Condensation_DCL_5_302:0.0000000001)99:0.0361954250)100:0.2168406717,(PCC73106_Gloeo73106v1_220006_Condensation_DCL_5_297:0.2794486449,(PCC7120_all2648_Condensation_DCL_6_302:0.0451181758,CCY9414_NOSPCv1_10071_Condensation_DCL_8_304:0.0538454861)100:0.2689771736)26:0.0666057652)12:0.0357950646)29:0.1159418256,PCC9605_00058300_Condensation_DCL_9_307:0.2369481275)0:0.0135755213)1:0.0219084267)0:0.0399040719)0:0.0176329032,(((PCC9339_00055830_Condensation_DCL_14_315:0.1244981689,(PCC7806_MICAP_3372_Condensation_DCL_10_310:0.0097735373,NIES843_MAE_60020_Condensation_DCL_14_314:0.0278716837)100:0.3065945457)49:0.0694554650,(PCC73102_Npun_F2183_Condensation_DCL_2791_3094:0.0907419785,(PCC9339_00055840_Condensation_DCL_1594_1896:0.1186283756,CCY9414_NOSPCv1_1020005_Condensation_DCL_1591_1893:0.2037037795)82:0.0524787468)79:0.0669665762)68:0.0778829451,((PCC73102_Npun_R3026_Condensation_DCL_3091_3392:0.1324104818,PCC73102_Npun_R3023_Condensation_DCL_1584_1885:0.1591008950)62:0.0295226574,(PCC73102_Npun_R3026_Condensation_DCL_1553_1853:0.1312726197,PCC73102_Npun_R3023_Condensation_DCL_3117_3418:0.1087668028)65:0.0488399538)93:0.0783249293)79:0.0957277437)0:0.0223477684,(((Lepto7375_8120_Condensation_DCL_5_302:0.3917700421,Lepto7375_0334_Condensation_DCL_8_313:0.3955299181)8:0.0639513208,((PCC9009_TOLP9v1_1960080_Condensation_DCL_7_309:0.2689518647,PCC7107_NOSPCv2_3720_Condensation_DCL_7_309:0.1636982202)99:0.1916105876,PCC7336_SYNP7v1_970046_Condensation_DCL_7_316:0.5055313468)29:0.1066622923)0:0.0383583809,(Cylst_1531_Condensation_DCL_7_309:0.3222192494,PCC7112_OSC71v2_65775_Condensation_DCL_7_307:0.2891660992)10:0.0452039132)0:0.0069922599)0:0.0083919854,(((((((((((((PCC9605_00020080_Condensation_DCL_7_308:0.0810086773,PCC9339_00058420_Condensation_DCL_7_308:0.1689820007)97:0.1051515112,PCC9339_00056540_Condensation_DCL_7_310:0.1084495616)98:0.1128300793,(PCC9605_00020030_Condensation_DCL_7_309:0.1448057334,((PCC9339_00058470_Condensation_DCL_1513_1818:0.0572505900,PCC7107_NOSPCv2_3715_Condensation_DCL_1470_1775:0.0752358334)91:0.0355953599,PCC6303_P6303v242879_Condensation_DCL_1583_1887:0.1895199321)100:0.1469645006)92:0.0954869486)47:0.0371810502,Cal7103_00042440_Condensation_DCL_7_308:0.1519177640)92:0.1225790581,Cylst_1527_Condensation_DCL_7_308:0.2059952102)75:0.0823950443,(((Fis9431_00053930_Condensation_DCL_1073_1374:0.0999624950,Chl7702_00009930_Condensation_DCL_590_891:0.1141534003)99:0.1286574244,(PCC7437_SC7437v1_90031_Condensation_DCL_1081_1378:0.0974576688,PCC7305_Xeno7305v1_20071_Condensation_DCL_1069_1370:0.1550415369)100:0.2163293862)93:0.1012035244,Cal7103_00042380_Condensation_DCL_7_308:0.2487606602)81:0.0903614935)70:0.0617238268,MBIC11017_AM1_A0233_Condensation_DCL_10_311:0.4483669109)65:0.0995578199,((PCC7428_G7428v1_140236_Condensation_DCL_7_308:0.0190611406,PCC7203_CHRTHv2_34025_Condensation_DCL_7_308:0.0418197718)99:0.1434361471,PCC6712_CHR67v1_510130_Condensation_DCL_7_303:0.2538277183)59:0.0553457513)6:0.0453947699,PCC7424_PCC7424_5752_Condensation_DCL_7_306:0.2497335269)3:0.0223397259,Mic7126_2551_Condensation_DCL_7_307:0.3131770132)2:0.0117305209,(PCC7428_G7428v1_140232_Condensation_DCL_7_308:0.0358901596,PCC7203_CHRTHv2_34029_Condensation_DCL_7_309:0.0319498498)100:0.3098454037)1:0.0252404427,(PCC7424_PCC7424_5750_Condensation_DCL_7_305:0.3748367025,(((Cylst_1532_Condensation_DCL_7_306:0.1369115527,(PCC7428_G7428v1_140235_Condensation_DCL_7_305:0.0064017362,PCC7203_CHRTHv2_34026_Condensation_DCL_7_305:0.0261788322)99:0.0727231164)83:0.0516244229,PCC7509_SYNY7509v1_610008_Condensation_DCL_7_295:0.0834454613)86:0.0516787594,PCC6712_CHR67v1_510128_Condensation_DCL_7_300:0.2564026493)61:0.0448447253)56:0.1035004927)0:0.0907070602,(((((PCC9339_00056480_Condensation_DCL_9_311:0.2542635573,JSC11_FIJSC11v1_130005_Condensation_DCL_7_307:0.2302679287)50:0.0728000764,((PCC7113_Mic7113_1747_Condensation_DCL_9_311:0.0840061577,PCC7122_A7122v275899_Condensation_DCL_7_306:0.1646418357)91:0.1046154160,Cal7103_00042450_Condensation_DCL_7_306:0.2346890552)69:0.0898219642)10:0.0327105149,(Lepbo_6243_Condensation_DCL_7_309:0.1417526853,PCC6303_P6303v242884_Condensation_DCL_7_309:0.1982682999)88:0.1374893260)3:0.0133515962,(Lepbo_6242_Condensation_DCL_7_306:0.1739103035,(Fis9431_00053940_Condensation_DCL_5_307:0.2590440370,PCC9333_CRIEPv1_1560010_Condensation_DCL_1_292:0.1876699856)15:0.0441768407)11:0.0439381914)0:0.0133884645,GP2_MICVAv1_140085_Condensation_DCL_7_308:0.2883425169)0:0.0157739447)0:0.0061423388)0:0.0221974175,(((PCC7112_OSC71v2_63967_Condensation_DCL_17_373:0.3732666037,((Osc10802_0749_Condensation_DCL_7_316:0.2898470298,(((PCC7507_CAL75v1_450081_Condensation_DCL_7_305:0.1203452571,PCC7122_A7122v273299_Condensation_DCL_29_327:0.2538791099)85:0.0323682215,PCC6303_P6303v241934_Condensation_DCL_7_305:0.2728127544)71:0.0521797974,PCC7203_CHRTHv2_30084_Condensation_DCL_1_299:0.1543447547)70:0.0498864867)53:0.0531989240,((Oscil6407_00033130_Condensation_DCL_5_305:0.0000000001,PCC6506_OSCIv3_270024_Condensation_DCL_5_305:0.0000000001)100:0.3701685573,Lepbo_0587_Condensation_DCL_37_333:0.4665199721)50:0.0612636338)27:0.0317019996)76:0.1141023779,(ATCC29413_Ava_1613_Condensation_DCL_2699_3001:0.3072576809,(((PCC7428_G7428v1_140234_Condensation_DCL_7_308:0.0345204795,PCC7203_CHRTHv2_34027_Condensation_DCL_7_309:0.0265953174)100:0.2202271973,Mic7126_2555_Condensation_DCL_7_308:0.3833983211)63:0.0909163811,PCC73102_Npun_R3435_Condensation_DCL_7_309:0.2466196778)46:0.0634088944)70:0.1119436192)21:0.0491385570,(PCC9339_00053930_Condensation_DCL_7_307:0.3056304921,ATCC29413_Ava_C0007_Condensation_DCL_7_307:0.3627011756)67:0.1535462099)2:0.0252853072)0:0.0210218632,((((PCC73106_Gloeo73106v1_220007_Condensation_DCL_5_297:0.2762239369,(PCC7428_G7428v1_440062_Condensation_DCL_10_311:0.2759261516,((WH0003_CWATWH0003_1124_Condensation_DCL_7_309:0.0000000001,WH8501_CROWAv1_20618_Condensation_DCL_7_309:0.0000000001)100:0.1420847277,(ATCC51472_CT51472v1_14135_Condensation_DCL_7_309:0.0000000001,ATCC51142_cce_3075_Condensation_DCL_25_327:0.0000000001)100:0.1154398508)100:0.1353993105)38:0.0488641590)32:0.0232299670,(PCC7120_all2647_Condensation_DCL_11_315:0.0207965752,CCY9414_NOSPCv1_10072_Condensation_DCL_11_314:0.0652113979)100:0.2800259096)63:0.1438569685,((((PCC7509_SYNY7509v1_610010_Condensation_DCL_7_307:0.4773055282,((PCC9009_TOLP9v1_1930057_Condensation_DCL_1516_1818:0.1799441715,CS505_CYLRAv1_250175_Condensation_DCL_1429_1731:0.1699270927)100:0.3454116636,(PCC9009_TOLP9v1_1930056_Condensation_DCL_2689_2980:0.2651063667,CS505_CYLRAv1_250174_Condensation_DCL_2603_2900:0.2676940827)100:0.3328918110)81:0.1665634216)0:0.0593446609,((PCC9339_00054800_Condensation_DCL_13_315:0.1717702984,(PCC7806_MICAP_2257_Condensation_DCL_13_315:0.0128450438,NIES843_MAE_38560_Condensation_DCL_13_315:0.0146413661)100:0.1664901235)99:0.2419537457,(WH8501_CROWAv1_190015_Condensation_DCL_3723_4025:0.2969395923,PCC7305_Xeno7305v1_520010_Condensation_DCL_14_316:0.3355520655)93:0.1183245666)43:0.1021299850)0:0.0247342563,Fis9431_00052840_Condensation_DCL_1092_1394:0.4058548622)0:0.0216836735,(((PCC7806_MICAP_1923_Condensation_DCL_15_317:0.0542188609,NIES843_MAE_56520_Condensation_DCL_15_317:0.0000027921)100:0.2631282225,CCY9414_NOSPCv1_940010_Condensation_DCL_13_315:0.3569103052)52:0.0868169333,CCY0110_CCY01v1_110105_Condensation_DCL_1606_1907:0.3540495351)23:0.0880222156)0:0.0201164832)0:0.0526073746,(PCC7116_Riv7116_6167_Condensation_DCL_7_309:0.4331655583,(WH8501_CROWAv1_200003_Condensation_DCL_7_308:0.3123092376,PCC7509_SYNY7509v1_360014_Condensation_DCL_7_303:0.1622410083)100:0.1544026778)17:0.1443855546)0:0.0121808168)3:0.0581738948,((((WH0003_CWATWH0003_0309_Condensation_DCL_9_305:0.0054076623,WH8501_CROWAv1_10397_Condensation_DCL_9_305:0.0000004073)100:0.1422785559,(ATCC51472_CT51472v1_14096_Condensation_DCL_9_307:0.0000000001,ATCC51142_cce_3034_Condensation_DCL_9_307:0.0000000001)100:0.0783588855)100:0.2354188762,PCC73106_Gloeo73106v1_220011_Condensation_DCL_8_296:0.3155247359)47:0.0471073121,(PCC7428_G7428v1_440031_Condensation_DCL_2633_2945:0.3227006159,((PCC7120_all2643_Condensation_DCL_11_306:0.0408959327,CCY9414_NOSPCv1_10076_Condensation_DCL_11_105:0.0441739183)67:0.0303234761,CCY9414_NOSPCv1_10077_Condensation_DCL_1_189:0.0896656695)93:0.1503457190)60:0.0728980942)82:0.1998284700)25:0.1704638405)17:0.0573369034)100:0.3930292168,((((PCC9009_TOLP9v1_1930056_Condensation_DCL_1177_1477:0.1817446652,CS505_CYLRAv1_250174_Condensation_DCL_1084_1386:0.2501847926)99:0.4324606714,(PCC9009_TOLP9v1_1930047_Condensation_DCL_1065_1368:0.0984272359,CS505_CYLRAv1_250180_Condensation_DCL_1075_1380:0.1826973800)100:0.5727277168)30:0.0788283551,(((((PCC9339_00054790_Condensation_DCL_1280_1579:0.0602059766,(PCC7806_MICAP_2258_Condensation_DCL_1392_1691:0.0000004562,NIES843_MAE_38570_Condensation_DCL_1280_1579:0.0056162992)100:0.2175464472)89:0.1048390131,(PCC9339_00053910_Condensation_DCL_1803_2105:0.2083226610,ATCC29413_Ava_C0009_Condensation_DCL_1797_2098:0.2493544386)100:0.2463311370)61:0.0326796056,CCY9414_NOSPCv1_210025_Condensation_DCL_1281_1586:0.3720897642)20:0.0538690837,Cylst_6463_Condensation_DCL_1124_1426:0.3925296149)25:0.0298135586,((((ATCC29413_Ava_C0002_Condensation_DCL_1121_1422:0.3462849543,PCC73102_Npun_R3025_Condensation_DCL_1098_1400:0.2467225335)80:0.0861007225,Mic7126_2551_Condensation_DCL_1073_1377:0.2967609299)26:0.0155406143,PCC7116_Riv7116_6167_Condensation_DCL_1071_1372:0.3633136296)67:0.0945923702,PCC9333_CRIEPv1_1560009_Condensation_DCL_1133_1434:0.2356973055)48:0.0647139991)43:0.0364376582)88:0.3291331075,PCC7122_A7122v274031_Condensation_DCL_1613_1915:1.4368139616)86:0.3634175109)57:0.2112535012)36:0.0952981500)2:0.0864830327,(PCC7203_CHRTHv2_33957_Condensation_LCL_12_268:1.5212264132,(PCC9009_TOLP9v1_1930047_Condensation_Starter_2_298:0.2138601285,CS505_CYLRAv1_250180_Condensation_Starter_2_299:0.3219485357)100:1.9303627737)0:0.0977653867)38:0.2608668552,((PCC7122_A7122v271418_Condensation_LCL_1216_1519:0.3378834069,((PCC7120_all1647_Condensation_LCL_542_825:0.0464888781,ATCC29413_Ava_4746_Condensation_LCL_545_829:0.0387677612)91:0.1488667476,NIES843_MAE_27820_Condensation_LCL_540_834:0.2142303685)99:0.5040361095)34:0.0397267098,ATCC29413_Ava_3984_Condensation_LCL_1196_1500:0.2804368891)100:1.3639627221)17:0.1953777179,((((Lepto7375_8119_Epimerization_1375_1664:0.8310259553,((((PCC9009_TOLP9v1_1930056_Epimerization_2225_2526:0.2165928988,CS505_CYLRAv1_250174_Epimerization_2136_2441:0.4558672655)100:0.4165272165,((PCC9009_TOLP9v1_1930057_Epimerization_2566_2870:0.2315626230,CS505_CYLRAv1_250175_Epimerization_2466_2774:0.3043045736)100:0.5092472353,(PCC9009_TOLP9v1_1930057_Epimerization_1056_1356:0.1568010792,CS505_CYLRAv1_250175_Epimerization_958_1260:0.3656350901)100:0.4276508628)62:0.1489716410)42:0.1565471428,PCC7420_MICCHv1_330018_Epimerization_3206_3510:0.4515721685)4:0.0702120229,((((((((((PCC7120_all2649_Epimerization_1105_1414:0.0861395591,CCY9414_NOSPCv1_10070_Epimerization_1182_1493:0.1428499561)100:0.3690412494,((((PCC9339_00055840_Epimerization_2670_2973:0.0963810236,PCC9339_00055840_Epimerization_1119_1422:0.1388092873)98:0.1239340866,(PCC73102_Npun_F2183_Epimerization_2309_2612:0.0383073556,CCY9414_NOSPCv1_1020005_Epimerization_1115_1418:0.1593941368)59:0.0312240833)92:0.0959633858,PCC7122_A7122v274031_Epimerization_1135_1439:0.2042591586)31:0.0734623145,(PCC73102_Npun_R3023_Epimerization_1113_1416:0.1571596962,((PCC73102_Npun_R3026_Epimerization_2618_2921:0.1557894533,(PCC73102_Npun_R3026_Epimerization_1080_1383:0.0853338065,PCC73102_Npun_R3023_Epimerization_2643_2947:0.1226955314)96:0.0511032961)73:0.0152687280,PCC73102_Npun_R3026_Epimerization_4147_4453:0.2140743583)38:0.0722397556)31:0.0342935923)28:0.0829721098)0:0.0281316831,(CCY9414_NOSPCv1_940006_Epimerization_1047_1353:0.4445927235,(((PCC9339_00054790_Epimerization_2316_2622:0.1262424906,(PCC7806_MICAP_2258_Epimerization_2428_2742:0.0041655003,NIES843_MAE_38570_Epimerization_2316_2622:0.0122347582)100:0.2152950345)74:0.0829608502,PCC7420_MICCHv1_330012_Epimerization_1132_1438:0.2795229846)80:0.1215492711,(Cal7103_00042720_Epimerization_1764_2069:0.2820650586,(PCC7428_G7428v1_440023_Epimerization_1097_1389:0.4204217568,(PCC7806_MICAP_1929_Epimerization_54_358:0.0274985195,NIES843_MAE_56580_Epimerization_1117_1421:0.0067226512)100:0.3248775816)15:0.0587382645)2:0.0248873209)1:0.0370908142)0:0.0330863039)0:0.0164761103,((PCC9605_00058310_Epimerization_1761_2067:0.1902893173,(Mic7126_3663_Epimerization_1104_1408:0.1059786383,ATCC29413_Ava_4099_Epimerization_1086_1388:0.0886869659)97:0.1344558760)44:0.0556074327,(((3L_LYNGBM3L_68140_Epimerization_1724_2033:0.3885701393,(PCC73102_Npun_F2460_Epimerization_1700_2012:0.0402675434,CCY9414_NOSPCv1_280007_Epimerization_1716_2029:0.1629968840)71:0.0541889143)23:0.0167671723,(PCC7822_Cyan7822_5976_Epimerization_1687_1991:0.0390684210,PCC7424_PCC7424_5870_Epimerization_1687_1991:0.0413898818)100:0.2437270446)36:0.1111726452,PCC73102_Npun_R3027_Epimerization_4881_5186:0.2060564919)4:0.0531439363)4:0.0342268277)0:0.0497643986,((WH8501_CROWAv1_10705_Epimerization_1109_1409:0.2146538454,(ATCC51472_CT51472v1_14112_Epimerization_1115_1415:0.0000000001,ATCC51142_cce_3050_Epimerization_1115_1415:0.0000000001)100:0.0880151241)100:0.2871926500,(((PCC8802_Cyan8802_3095_Epimerization_1085_1391:0.0054619947,PCC8801_PCC8801_3026_Epimerization_1085_1391:0.0055837714)100:0.2551518667,(PCC8802_Cyan8802_3092_Epimerization_1062_1368:0.0000000001,PCC8801_PCC8801_3029_Epimerization_1062_1368:0.0000000001)100:0.1997181686)74:0.0803927204,(PCC8802_Cyan8802_3094_Epimerization_2141_2447:0.0000000001,PCC8801_PCC8801_3027_Epimerization_2141_2447:0.0000000001)100:0.2420915356)81:0.1836832192)1:0.0497894622)0:0.0660626806,((Lepbo_6242_Epimerization_2133_2436:0.2240280005,PCC6303_P6303v242883_Epimerization_1487_1791:0.2983487582)53:0.1243925530,PCC73102_Npun_R3436_Epimerization_1052_1364:0.3529481399)4:0.0848887795)0:0.0119717633,((((((((PCC7305_Xeno7305v1_520011_Epimerization_3207_3513:0.2375945949,ATCC29413_Ava_1613_Epimerization_2224_2530:0.1858622638)36:0.0441438079,PCC9339_00059050_Epimerization_1_254:0.1183754848)36:0.0516490581,WH8501_CROWAv1_190015_Epimerization_3248_3554:0.2587786730)98:0.1444906991,(PCC7120_all2648_Epimerization_2108_2419:0.1229783148,CCY9414_NOSPCv1_10071_Epimerization_2115_2426:0.1161903276)100:0.4641051764)25:0.1501730115,PCC7116_Riv7116_6168_Epimerization_1052_1355:0.3721991362)4:0.0509038952,(PCC73106_Gloeo73106v1_220005_Epimerization_1093_1381:0.5253064228,(PCC7120_all2644_Epimerization_2117_2454:0.1212754122,CCY9414_NOSPCv1_10075_Epimerization_2142_2458:0.1409219894)100:0.2977917200)1:0.0548429920)0:0.0298812031,((Lepto7375_8123_Epimerization_189_481:0.5240221530,(PCC8802_Cyan8802_1861_Epimerization_2118_2422:0.0054460256,PCC8801_PCC8801_1835_Epimerization_2118_2422:0.0000002620)100:0.5436956016)28:0.1185354225,(PCC9605_00020020_Epimerization_1474_1776:0.1691470606,(((PCC9339_00058430_Epimerization_1585_1889:0.2020623297,PCC9339_00056530_Epimerization_1540_1847:0.1707265759)40:0.0161300126,PCC9605_00020070_Epimerization_1575_1884:0.0619859552)100:0.1625178040,Cal7103_00042450_Epimerization_1048_1340:0.2915466005)75:0.0745325079)98:0.2308999378)8:0.0922271190)0:0.0036369069,((((((PCC7428_G7428v1_440031_Epimerization_2169_2467:0.3351738831,PCC6712_CHR67v1_510131_Epimerization_1064_1376:0.3532568298)4:0.0565891656,Lepto7375_0335_Epimerization_1054_1376:0.4153919689)2:0.0438029998,((((WH0003_CWATWH0003_1966_Epimerization_574_878:0.0000000001,WH8501_CROWAv1_50169_Epimerization_2185_2489:0.0000000001)100:0.1796460730,(ATCC51472_CT51472v1_14130_Epimerization_1218_1522:0.0000000001,ATCC51142_cce_3070_Epimerization_2125_2429:0.0000000001)100:0.0447504157)100:0.2301121022,PCC73106_Gloeo73106v1_220010_Epimerization_2093_2381:0.2691792997)16:0.0652265256,PCC6712_CHR67v1_510129_Epimerization_1100_1411:0.3830639189)4:0.0528199495)0:0.0258135316,PCC7116_Riv7116_6165_Epimerization_1063_1367:0.3560925113)0:0.0116163543,(((CCY0110_CCY01v1_110105_Epimerization_1130_1435:0.3959555053,(PCC73106_Gloeo73106v1_220006_Epimerization_2063_2344:0.3113126077,PCC7428_G7428v1_440024_Epimerization_2137_2430:0.2826682327)22:0.0805325035)4:0.0692757775,(Mic7126_2554_Epimerization_1099_1400:0.2071771773,PCC7509_SYNY7509v1_360014_Epimerization_1045_1335:0.2134629775)32:0.0743572281)0:0.0179271000,(Cylst_1530_Epimerization_903_1208:0.3180449825,((((PCC9333_CRIEPv1_1560009_Epimerization_2207_2509:0.2818907901,PCC7112_OSC71v2_65776_Epimerization_1090_1394:0.1631300518)19:0.0324022829,JSC11_FIJSC11v1_130006_Epimerization_1138_1441:0.3024977439)7:0.0077044000,GP2_MICVAv1_140084_Epimerization_1107_1411:0.3096819654)14:0.0772419110,PCC7122_A7122v275900_Epimerization_2202_2499:0.2845170459)3:0.0243470608)0:0.0167206275)0:0.0348440194)0:0.0157742571,((((PCC9339_00056470_Epimerization_1756_2060:0.1491313583,PCC7509_SYNY7509v1_610011_Epimerization_1_69:0.4056399590)7:0.0534911479,Cal7103_00042460_Epimerization_1123_1427:0.2311909961)3:0.0437548995,PCC7424_PCC7424_5753_Epimerization_1054_1360:0.2553783783)0:0.0707460830,(((((PCC7424_PCC7424_5751_Epimerization_1114_1417:0.3318730989,(PCC7428_G7428v1_140233_Epimerization_1059_1362:0.0235507797,PCC7203_CHRTHv2_34028_Epimerization_1059_1362:0.0214983771)100:0.2581564028)2:0.0358305988,(WH8501_CROWAv1_200002_Epimerization_1044_1353:0.2669170455,PCC7509_SYNY7509v1_360013_Epimerization_1015_1319:0.2271972608)72:0.0983513992)0:0.0107526503,PCC7509_SYNY7509v1_610009_Epimerization_1079_1376:0.2011517008)0:0.0214558135,(Cylst_1531_Epimerization_1058_1362:0.1017916788,(PCC7428_G7428v1_140236_Epimerization_1072_1376:0.0185494465,PCC7203_CHRTHv2_34025_Epimerization_1071_1375:0.0244047511)100:0.0824599452)100:0.1659324027)0:0.0397932822,((((MBIC11017_AM1_A0232_Epimerization_2238_2551:0.2608102412,PCC7113_Mic7113_1748_Epimerization_2180_2484:0.1249696861)62:0.0727558945,(PCC7428_G7428v1_140235_Epimerization_2112_2416:0.0196112903,PCC7203_CHRTHv2_34026_Epimerization_2112_2416:0.0251390982)100:0.2034548394)10:0.0605011465,(Cylst_1526_Epimerization_1056_1360:0.1477805082,(PCC7428_G7428v1_140237_Epimerization_1052_1356:0.0109310862,PCC7203_CHRTHv2_34024_Epimerization_1049_1352:0.0110191590)98:0.0578036210)97:0.1505615635)3:0.0280121222,(Mic7126_2550_Epimerization_1102_1404:0.2564243523,Lepbo_6241_Epimerization_1112_1416:0.2294203547)11:0.0523782889)1:0.0632133627)0:0.0092349985)0:0.0317143800)0:0.0143218037)0:0.0148692281)0:0.0213986334,(Fis9431_00053950_Epimerization_1522_1826:0.2927028629,(PCC9009_TOLP9v1_1960079_Epimerization_1567_1873:0.2481436696,PCC7107_NOSPCv2_3719_Epimerization_1039_1345:0.2355582900)85:0.0871060621)41:0.0534457547)0:0.0297696842,PCC7203_CHRTHv2_33955_Epimerization_1094_1396:0.5602281428)0:0.0511618631,(((WH0003_CWATWH0003_4003_Epimerization_2133_2433:0.0000007557,WH8501_CROWAv1_720015_Epimerization_847_1057:0.0079879986)100:0.1815342268,(ATCC51472_CT51472v1_14117_Epimerization_2100_2401:0.0000000001,ATCC51142_cce_3055_Epimerization_2100_2401:0.0000000001)100:0.1472835507)95:0.1858244563,WH8501_CROWAv1_200005_Epimerization_1121_1425:0.3198352284)18:0.0724556434)6:0.0354035523)15:0.0757491104)33:0.1104092546,PCC7336_SYNP7v1_970047_Epimerization_1033_1390:0.7947777645)43:0.1241082053,Pleur7313_03098_Epimerization_626_890:1.2360762492)95:0.7155041874,(((((((WH0003_CWATWH0003_0321_Heterocyclization_1108_1408:0.0000003666,WH8501_CROWAv1_10401_Heterocyclization_1108_1408:0.0057205277)100:0.1224594634,(ATCC51472_CT51472v1_14133_Heterocyclization_1124_1424:0.0000000001,ATCC51142_cce_3073_Heterocyclization_1124_1424:0.0000000001)100:0.0867366250)100:0.1941309968,(PCC7428_G7428v1_440030_Heterocyclization_1070_1367:0.2603620539,(PCC7120_all2645_Heterocyclization_1104_1399:0.0315379498,CCY9414_NOSPCv1_10074_Heterocyclization_1084_1405:0.0459421586)100:0.2263477357)35:0.0778688457)64:0.0661528200,PCC73106_Gloeo73106v1_220009_Heterocyclization_1063_1360:0.2216545480)97:0.2375754734,(PCC7203_CHRTHv2_32082_Heterocyclization_63_362:0.6336306865,(((((PCC9333_CRIEPv1_1560008_Heterocyclization_1781_2081:0.3118205517,GP2_MICVAv1_140083_Heterocyclization_1773_2073:0.1961740242)37:0.0351334473,PCC7203_CHRTHv2_33955_Heterocyclization_40_340:0.3801183466)17:0.0213847908,((PCC6304_Oscil6304_3228_Heterocyclization_56_356:0.3283053338,(((Oscil6407_00057320_Heterocyclization_78_378:0.0000000001,PCC6506_OSCIv3_4080018_Heterocyclization_78_378:0.0000000001)100:0.3135156014,PCC7203_CHRTHv2_33952_Heterocyclization_52_352:0.2524321471)74:0.0887516052,PCC7112_OSC71v2_65777_Heterocyclization_1807_2107:0.2153209618)48:0.0459846401)75:0.1793459816,(PCC7113_Mic7113_1748_Heterocyclization_48_348:0.2832911809,PCC7203_CHRTHv2_33951_Heterocyclization_528_828:0.4341679938)8:0.0605852949)2:0.0327726439)2:0.0450158269,(MBIC11017_AM1_A0230_Heterocyclization_83_384:0.3709364910,PCC9339_00053970_Heterocyclization_1585_1886:0.2319710372)5:0.0275045689)2:0.0314985798,((((Fis9431_00056320_Heterocyclization_74_374:0.2606871252,PCC9339_00038210_Heterocyclization_74_374:0.1888681244)94:0.1348748871,(((PCC7420_MICCHv1_330014_Heterocyclization_1142_1442:0.2606294348,3L_LYNGBM3L_06490_Heterocyclization_1540_1840:0.2448296411)34:0.0513599195,(3L_LYNGBM3L_74510_Heterocyclization_2084_2384:0.3413669474,Cal7103_00001740_Heterocyclization_78_376:0.2299744552)15:0.0234191649)68:0.0807092532,PCC9339_00007330_Heterocyclization_1166_1459:0.2212493439)51:0.0303877144)15:0.0721874583,(PCC73102_Npun_CR074_Heterocyclization_702_1002:0.2818795645,PCC73102_Npun_CR072_Heterocyclization_74_372:0.2352338725)63:0.0727095428)21:0.0464657337,((((PCC8802_Cyan8802_3097_Heterocyclization_71_371:0.0000000001,PCC8801_PCC8801_3024_Heterocyclization_71_371:0.0000000001)100:0.0476148353,CCY0110_CCY01v1_110029_Heterocyclization_78_378:0.1306902753)100:0.1474081887,(PCC7113_Mic7113_1754_Heterocyclization_74_392:0.1289128455,(((PCC7122_A7122v275908_Heterocyclization_74_374:0.1587697681,((MBIC11017_AM1_A0227_Heterocyclization_78_378:0.1845550643,(Oscil6407_00057290_Heterocyclization_74_374:0.0000000001,PCC6506_OSCIv3_4080021_Heterocyclization_74_374:0.0000000001)100:0.0831119543)57:0.0180294926,(Gei7105_3716_Heterocyclization_74_374:0.2222695853,(Pse7429_2681_Heterocyclization_74_374:0.0998260452,PCC6605_Cha6605_2626_Heterocyclization_74_374:0.1168995154)99:0.1476026020)47:0.0679118349)11:0.0354134978)3:0.0244984695,PCC7203_CHRTHv2_33949_Heterocyclization_73_373:0.1279768527)9:0.0328192521,PCC7507_CAL75v1_440067_Heterocyclization_75_375:0.1487885595)4:0.0169855220)17:0.0298299392)26:0.0219727681,PCC7116_Riv7116_6169_Heterocyclization_72_372:0.2312590226)100:0.1617272889)22:0.0610567171)6:0.0241853557)12:0.0323726562)22:0.1063781788,(PCC9339_00007320_Heterocyclization_72_372:0.2390816643,Mas10914_00043830_Heterocyclization_72_372:0.1990144592)99:0.1442536009)73:0.2400157592,PCC73102_Npun_F3173_Heterocyclization_70_377:0.5263318954)100:0.9534550176)40:0.1971211465)100:0.9666706688,PCC7122_A7122v271418_Condensation_DCL_139_422:0.2763119379)91:0.2050536477,ATCC29413_Ava_3984_Condensation_DCL_117_417:0.2477653718)99:0.3577610508,NIES843_MAE_27810_Condensation_DCL_1079_1343:0.1871727482)89:0.1171284489,PCC7120_all1648_Condensation_DCL_1064_1325:0.0444983615,ATCC29413_Ava_4745_Condensation_DCL_1064_1325:0.0282592810);
