# Supplementary material for: Phylum-wide comparative genomics unravel the diversity of secondary metabolism in Cyanobacteria
Source: BMC Genomics. 2014 Nov 18;15(1):977. doi: 10.1186/1471-2164-15-977 (PMC4247773; doi:10.1186/1471-2164-15-977)
Supplement: Supplementary file 5 — Additional file 5: Contains the maximum-likelihood phylogenetic tree of the 472 KS domains detected in the 452 gene clusters. 100 bootstrap replicates were performed. The names of the leaves at the tip of each branch are indicated as follow: Strain number as in Table S1_genome ID in our database_protein ID_cluster type_domain type_domain begin_domain end_: length branch. (TXT 31 KB) [file 12864_2014_6690_MOESM5_ESM.txt]

(((((PCC7417_Cylst_1195_PKS_KS_12_414:0.1478311700,(((PCC7702_Chl7702_00043600_PKS_KS_141_410:0.1859157933,((((((((((((((((((((((PCC9339_PCC9339_00054770_PKS_KS_2095_2517:0.0465811989,CCY9414_NOSPCv1_210022_PKS_KS_2101_2523:0.0534477654)97:0.0657817127,(PCC7806_MICAP_2260_PKS_KS_2126_2548:0.0000000001,NIES843_MAE_38600_PKS_KS_2117_2539:0.0000000001)100:0.0726788177)100:0.3374995658,PCC73102_Npun_R2079_PKS_KS_39_463:0.2768938494)42:0.0597928917,(((PCC9339_PCC9339_00054770_PKS_KS_36_463:0.0519679585,CCY9414_NOSPCv1_210022_PKS_KS_34_461:0.0701034602)83:0.0819414561,(PCC7806_MICAP_2260_PKS_KS_42_469:0.0059150260,NIES843_MAE_38600_PKS_KS_42_469:0.0081864993)100:0.0767997989)100:0.3812386411,((PCC9339_PCC9339_00054760_PKS_KS_36_458:0.0519547309,CCY9414_NOSPCv1_210020_PKS_KS_36_458:0.0857188212)43:0.0202065903,(PCC7806_MICAP_2261_PKS_KS_36_458:0.0147311683,NIES843_MAE_38610_PKS_KS_36_458:0.0111726429)100:0.1249667634)100:0.2860289023)69:0.1040660955)3:0.0281490817,(PCC73102_Npun_F3171_PKS_KS_38_463:0.2148262048,(PCC73102_Npun_F3170_PKS_KS_39_463:0.2230016935,PCC73102_Npun_F3169_PKS_KS_1019_1445:0.2495558984)51:0.0496620755)42:0.0723469200)0:0.0203430033,(((PCC9339_PCC9339_00038170_PKS_KS_1_107:0.1879091693,PCC7806_MICAP_1848_PKS_KS_39_460:0.2563432249)20:0.1212974188,(((PCC7417_Cylst_0022_PKS_KS_39_465:0.0382828489,PCC9333_CRIEPv1_1900020_PKS_KS_40_466:0.0901065453)100:0.4561862857,PCC9009_TOLP9v1_1680009_PKS_KS_39_465:0.3082130311)70:0.0824633444,3L_LYNGBM3L_74480_PKS_KS_46_473:0.3276133305)58:0.0648022846)1:0.0482661863,((PCC7103_Cal7103_00034700_PKS_KS_44_470:0.1146285768,PCC73102_Npun_F3360_PKS_KS_44_470:0.1234063443)93:0.1026475184,PCC73102_Npun_R2080_PKS_KS_62_486:0.2451442477)34:0.0625315271)1:0.0450311968)1:0.0352711018,(((PCC7120_all1648_PKS_KS_34_458:0.0102841443,ATCC29413_Ava_4745_PKS_KS_34_458:0.0096756488)100:0.0578172370,NIES843_MAE_27810_PKS_KS_38_462:0.1197090778)100:0.2551646237,(((PCC9339_PCC9339_00060330_PKS_KS_38_464:0.2324203164,3L_LYNGBM3L_74460_PKS_KS_38_462:0.2215714801)85:0.0910383104,((3L_LYNGBM3L_74450_PKS_KS_38_464:0.1295493718,IMS101_Tery_3822_PKS_KS_38_465:0.1947481366)100:0.2605514653,3L_LYNGBM3L_74580_PKS_KS_39_454:0.2818897029)80:0.0717355383)27:0.0375529877,(((PCC73102_Npun_F3172_PKS_KS_43_464:0.2673085365,PCC73102_Npun_F3164_PKS_KS_1_420:0.2560289141)19:0.0412798383,(((PCC6407_Oscil6407_00055960_PKS_KS_40_459:0.0000000001,PCC6506_OSCIv3_3850031_PKS_KS_40_459:0.0000000001)100:0.0212899177,CS505_CYLRAv1_270090_PKS_KS_40_459:0.0616312017)100:0.3607147066,(((PCC7319_Pleur7313_00053_PKS_KS_42_468:0.2333884620,((((PCC7428_G7428v1_440019_PKS_KS_35_459:0.1260078156,(PCC7120_alr2679_PKS_KS_59_483:0.0365794433,CCY9414_NOSPCv1_10051_PKS_KS_34_458:0.0786605876)100:0.1680378813)55:0.0527998198,(((WH0003_CWATWH0003_1126t1_PKS_KS_33_459:0.0000000001,WH8501_CROWAv1_20620_PKS_KS_33_459:0.0000000001)100:0.0639821814,(ATCC51472_CT51472v1_14138_PKS_KS_33_459:0.0000000001,ATCC51142_cce_3078_PKS_KS_33_459:0.0000000001)100:0.0291233221)100:0.1072046227,PCC73106_Gloeo73106v1_1020004_PKS_KS_33_459:0.1960580727)65:0.0308439513)65:0.0233668999,ATCC29413_Ava_3985_PKS_KS_38_464:0.2577014807)19:0.0251007043,((PCC7116_Riv7116_6172_PKS_KS_31_455:0.1474032478,ATCC29413_Ava_3986_PKS_KS_39_465:0.1818290034)65:0.0507299428,(PCC9009_TOLP9v1_1680007_PKS_KS_40_466:0.2170039161,PCC73102_Npun_R2082_PKS_KS_37_463:0.1526051442)45:0.0442804321)30:0.0229444422)6:0.0270571833)22:0.0224416564,PCC7806_MICAP_1847_PKS_KS_26_452:0.3441879513)28:0.0347007130,(PCC7417_Cylst_6227_PKS_KS_32_456:0.0466777143,(PCC6407_Oscil6407_00003020_PKS_KS_22_446:0.0000000001,PCC6506_OSCIv3_4070011_PKS_KS_22_446:0.0000000001)100:0.0485493085)100:0.3484090433)65:0.0511156428)6:0.0368114613)5:0.0380241001,((PCC9339_PCC9339_00062800_PKS_KS_39_467:0.2465664979,(((PCC7319_Pleur7313_00052_PKS_KS_35_459:0.2377974482,((PCC8802_Cyan8802_3099_PKS_KS_39_456:0.0037591555,PCC8801_PCC8801_3022_PKS_KS_39_456:0.0018516647)100:0.1564695363,CCY0110_CCY01v1_110031_PKS_KS_39_455:0.2239934603)100:0.1178805326)55:0.0412235032,PCC7105_Gei7105_3719_PKS_KS_41_468:0.3238098230)37:0.0437655425,PCC7116_Riv7116_6171_PKS_KS_32_455:0.1770480625)20:0.0044256271)69:0.0496965382,(((PCC7105_Gei7105_3720_PKS_KS_40_455:0.3382328631,((PCC8802_Cyan8802_3098_PKS_KS_39_463:0.0000000001,PCC8801_PCC8801_3023_PKS_KS_39_463:0.0000000001)100:0.1493095199,CCY0110_CCY01v1_110030_PKS_KS_39_462:0.2047271440)100:0.1756044701)35:0.0487379197,PCC7116_Riv7116_6170_PKS_KS_39_463:0.1661344023)32:0.0243410356,PCC9339_PCC9339_00062790_PKS_KS_39_474:0.1902726186)60:0.0569829249)58:0.0568808239)1:0.0308992633)8:0.0413313295)5:0.0134256137)1:0.0206629352,(PCC73102_Npun_F3163_PKS_KS_38_464:0.2816122892,((((PCC9339_PCC9339_00038190_PKS_KS_37_462:0.1543875184,((3L_LYNGBM3L_74470_PKS_KS_41_464:0.0638381287,3L_LYNGBM3L_74440_PKS_KS_41_464:0.0716096266)100:0.1389980110,3L_LYNGBM3L_44030_PKS_KS_39_464:0.1874784791)67:0.0545610531)35:0.0299300895,(((WH8501_CROWAv1_20621_PKS_KS_36_460:0.0718573945,(ATCC51472_CT51472v1_14139_PKS_KS_36_460:0.0000000001,ATCC51142_cce_3079_PKS_KS_36_460:0.0000000001)100:0.0449359650)99:0.0755064369,PCC73106_Gloeo73106v1_1500002_PKS_KS_36_455:0.1746988586)76:0.0458970952,((((PCC73106_Gloeo73106v1_190001_PKS_KS_30_451:0.3499554532,(PCC7319_Pleur7313_02266_PKS_KS_32_455:0.2098753274,(PCC7305_Xeno7305v1_70006_PKS_KS_31_451:0.1590548951,PCC6712_CHR67v1_510174_PKS_KS_16_436:0.1704374187)99:0.0742598713)98:0.1241153946)35:0.0561353261,(PCC7437_SC7437v1_10739_PKS_KS_33_449:0.1418594605,PCC7335_SYNPCv1_320150_PKS_KS_36_462:0.4635594172)25:0.0442448783)30:0.0460629033,PCC7327_Ple7327_3280_PKS_KS_39_464:0.1462435710)86:0.0722444527,(PCC7428_G7428v1_440020_PKS_KS_39_460:0.1907049592,(PCC7120_alr2680_PKS_KS_30_451:0.0295005063,CCY9414_NOSPCv1_10050_PKS_KS_30_451:0.0999950740)100:0.1750175700)91:0.0667554338)34:0.0333526321)62:0.0359045994)8:0.0322444321,((PCC7336_SYNP7v1_970055_PKS_KS_37_460:0.3088572920,(((PCC6407_Oscil6407_00055950_PKS_KS_35_462:0.0000000001,PCC6506_OSCIv3_3850030_PKS_KS_35_462:0.0000000001)100:0.0256987445,CS505_CYLRAv1_270077_PKS_KS_35_462:0.0360701005)100:0.4080838177,(((PCC7822_Cyan7822_5856_PKS_KS_37_463:0.3001450604,(PCC7103_Cal7103_00034710_PKS_KS_34_459:0.0927076475,PCC73102_Npun_F3361_PKS_KS_37_464:0.1393543076)99:0.0873533090)59:0.0251077404,PCC9605_PCC9605_00066900_PKS_KS_39_465:0.1899409940)53:0.0262396797,PCC7327_Ple7327_0261_PKS_KS_39_465:0.1638769468)94:0.0428329822)16:0.0198444580)21:0.0180838639,PCC73102_Npun_R2081_PKS_KS_35_461:0.2046783510)2:0.0258534573)0:0.0161230972,(((PCC7417_Cylst_6229_PKS_KS_38_461:0.0284655487,(PCC6407_Oscil6407_00003040_PKS_KS_38_461:0.0000000001,PCC6506_OSCIv3_4070013_PKS_KS_38_461:0.0000000001)100:0.0512911164)100:0.3363401699,(((PCC6407_Oscil6407_00055870_PKS_KS_37_450:0.0000000001,PCC6506_OSCIv3_3850022_PKS_KS_37_450:0.0000000001)100:0.0574759393,CS505_CYLRAv1_270079_PKS_KS_37_450:0.0314559787)100:0.1518361762,((PCC6407_Oscil6407_00055850_PKS_KS_38_455:0.0000000001,PCC6506_OSCIv3_3850020_PKS_KS_38_455:0.0000000001)100:0.0934239133,CS505_CYLRAv1_270089_PKS_KS_38_455:0.0793080063)100:0.2081619263)86:0.0722197160)59:0.0543815222,(PCC7417_Cylst_6228_PKS_KS_35_455:0.0272337036,(PCC6407_Oscil6407_00003030_PKS_KS_35_455:0.0000000001,PCC6506_OSCIv3_4070012_PKS_KS_35_455:0.0000000001)100:0.0481873981)100:0.2052104723)27:0.0433348863)14:0.0316682655)7:0.0251492966)27:0.0366251164,(PCC9339_PCC9339_00062810_PKS_KS_849_1277:0.1721149347,3L_LYNGBM3L_74570_PKS_KS_549_977:0.2446490783)99:0.2060069605)28:0.0449509648,((((PCC9431_Fis9431_00056310_PKS_KS_4_428:0.3994668775,PCC73102_Npun_F3164_PKS_KS_1474_1893:0.2902075536)0:0.0286717497,(((((PCC9339_PCC9339_00060080_PKS_KS_4_427:0.2412992961,((PCC8802_Cyan8802_3101_PKS_KS_10_205:0.0122732482,PCC8801_PCC8801_3021_PKS_KS_10_433:0.0000000001)100:0.1650801341,CCY0110_CCY01v1_110032_PKS_KS_10_432:0.2040422268)100:0.1442402114)32:0.0518212226,(((PCC7327_Ple7327_0262_PKS_KS_4_426:0.1356957403,(PCC9339_PCC9339_00056760_PKS_KS_4_427:0.2336765630,(PCC9431_Fis9431_00052910_PKS_KS_4_427:0.1851993557,PCC9431_Fis9431_00056300_PKS_KS_4_427:0.1405722534)47:0.0252117917)26:0.0241955559)43:0.0285214102,((PCC7822_Cyan7822_5857_PKS_KS_7_431:0.2941506797,(PCC9605_PCC9605_00066890_PKS_KS_4_427:0.1035774118,(PCC7103_Cal7103_00034680_PKS_KS_4_427:0.0898128822,PCC73102_Npun_F3359_PKS_KS_4_427:0.1393574081)100:0.0694295917)99:0.0678030622)25:0.0322551632,((PCC7319_Pleur7313_00485_PKS_KS_4_429:0.1347151443,PCC73106_Gloeo73106v1_110050_PKS_KS_4_430:0.2273174708)69:0.0541934776,(PCC7417_Cylst_6458_PKS_KS_4_427:0.1907627755,PCC7417_Cylst_1896_PKS_KS_6_429:0.1996781655)8:0.0139629784)16:0.0223341820)7:0.0238416023)15:0.0245835142,(((WH0003_CWATWH0003_1130a1_PKS_KS_4_427:0.0756985626,CCY0110_CCY01v1_490001_PKS_KS_4_427:0.1921297504)99:0.1184836523,(PCC7424_PCC7424_2734_PKS_KS_6_428:0.1864307557,(ATCC51472_CT51472v1_10097_PKS_KS_5_428:0.0000000001,ATCC51142_cce_3761_PKS_KS_26_449:0.0000000001)100:0.2174138716)79:0.0453617390)41:0.0437897980,PCC7108_P7108v1_580500_PKS_KS_4_429:0.2718806902)40:0.0507368278)16:0.0241938418)16:0.0142026237,PCC7421_gll1944_PKS_KS_11_435:0.3777797089)7:0.0323509617,(PCC9339_PCC9339_00060270_PKS_KS_742_1167:0.1368634184,PCC7420_MICCHv1_330016_PKS_KS_702_1125:0.2116677858)14:0.0489411833)0:0.0235717148,(((PCC7126_Mic7126_3656_PKS_KS_678_1096:0.0842565554,ATCC29413_Ava_4108_PKS_KS_698_1121:0.0753016216)100:0.1231482017,(PCC7103_Cal7103_00001750_PKS_KS_721_1129:0.1510505727,PCC7122_A7122v271417_PKS_KS_698_1121:0.1780915414)24:0.0342988852)15:0.0109939215,(PCC7319_Pleur7313_02151_PKS_KS_689_1097:0.2324624133,PCC7335_SYNPCv1_250082_PKS_KS_712_1139:0.2627273178)13:0.0585409696)2:0.0165718596)0:0.0168327392)0:0.0216855580,(((((PCC7376_L7376v1_780069_PKS_KS_695_1102:0.0977516177,PCC7002_SYNPCC7002_A1173_PKS_KS_694_1099:0.1501125199)100:0.1917359700,((PCC7319_Pleur7313_05537_PKS_KS_700_1106:0.1382270046,(PCC7437_SC7437v1_20636_PKS_KS_696_1103:0.1109629601,(PCC7305_Xeno7305v1_640016_PKS_KS_716_1127:0.0751945288,PCC6712_CHR67v1_440042_PKS_KS_687_1089:0.1703577120)90:0.0800217423)73:0.0459386958)81:0.0402071796,(PCC7202_CYASTv2_0296_PKS_KS_274_752:0.1995968918,PCC6308_SYNP6_300084_PKS_KS_715_1122:0.2285501888)100:0.3007747149)42:0.0360134146)28:0.0117210094,(P1_ProchloronP1_00004260_PKS_KS_732_1140:0.2453241236,((PCC7822_Cyan7822_1847_PKS_KS_697_1104:0.1055080375,PCC7424_PCC7424_1874_PKS_KS_702_1109:0.1312873504)100:0.1070467222,PCC7327_Ple7327_3888_PKS_KS_713_1120:0.1260273026)82:0.0755399744)4:0.0094670950)34:0.0325703403,PCC7375_Lepto7375_0349_PKS_KS_4_420:0.4415116162)24:0.0325744605,(PCC7105_Gei7105_3717_PKS_KS_722_1139:0.3331890986,PCC7336_SYNP7v1_970056_PKS_KS_718_1138:0.3287236362)74:0.0837235093)5:0.0143459086)6:0.0135397541,PCC73102_Npun_F3169_PKS_KS_1_417:0.4665069187)27:0.0404232192)23:0.0646227366,(PCC7421_gll2829_PKS_KS_4_427:0.2151198934,PCC7421_gll1954_PKS_KS_4_427:0.1980683385)94:0.1366560687)23:0.0541870457,(((((WH0003_CWATWH0003_4203_PKS_KS_6_415:0.0000003498,WH8501_CROWAv1_850010_PKS_KS_6_415:0.0180058847)100:0.5820655432,PCC7420_MICCHv1_210086_PKS_KS_6_415:0.2036226859)100:0.3335837590,PCC7421_gll1941_PKS_KS_13_437:0.3347445287)9:0.0234815493,((PCC9431_Fis9431_00052610_PKS_KS_6_424:0.1901537009,((CC9311_sync_0156_PKS_KS_16_445:0.5626149693,PCC73106_Gloeo73106v1_160035_PKS_KS_8_430:0.2769962202)42:0.0990972025,((((PCC7305_Xeno7305v1_990005_PKS_KS_6_427:0.1252096548,(PCC7319_Pleur7313_00984_PKS_KS_25_446:0.1360049066,PCC6712_CHR67v1_520538_PKS_KS_6_425:0.1519762433)51:0.0410466228)95:0.0826494950,PCC7335_SYNPCv1_250090_PKS_KS_15_435:0.2454677755)41:0.0289090995,PCC7437_SC7437v1_100058_PKS_KS_6_427:0.1455548355)30:0.0346670436,PCC7327_Ple7327_2136_PKS_KS_10_432:0.1045287172)60:0.0566828910)67:0.0803233324)33:0.0417281158,(3L_LYNGBM3L_03470_PKS_KS_6_429:0.2320619969,PCC7425_Cyan7425_2887_PKS_KS_20_448:0.4078921236)51:0.0487955680)29:0.0334926874)45:0.0572655333,((3L_LYNGBM3L_57830_PKS_KS_4_427:0.1564825644,((PCC7120_all1649_PKS_KS_4_427:0.0091739705,ATCC29413_Ava_4742_PKS_KS_4_427:0.0148312118)96:0.0451081840,NIES843_MAE_27800_PKS_KS_4_427:0.1719113046)99:0.1515913515)99:0.1423648157,(3L_LYNGBM3L_11280_PKS_KS_36_505:0.1351551352,PCC6406_Lepto6404v1_30054_PKS_KS_33_456:0.3130829488)99:0.1296994978)53:0.0568699845)45:0.0551153770)69:0.2012241990,(PCC7122_A7122v271417_PKS_KS_2222_2681:0.1636360408,ATCC29413_Ava_3985_PKS_KS_1598_2056:0.1764647868)100:0.4940748445)0:0.0112050450,PCC73102_Npun_R3027_PKS_KS_1121_1543:0.4338249076)7:0.0372106135,(((PCC7375_Lepto7375_0420_PKS_KS_3925_4365:0.3687320874,PCC7375_Lepto7375_0416_PKS_KS_3609_4045:0.4335691304)86:0.2085873701,IMS101_Tery_3819_PKS_KS_10_446:0.5236661983)64:0.1712143857,(((PCC7375_Lepto7375_0419_PKS_KS_4559_4996:0.1675782327,PCC7375_Lepto7375_0419_PKS_KS_1725_2162:0.2235365711)51:0.0889527460,PCC7375_Lepto7375_0419_PKS_KS_512_949:0.2541747495)92:0.1925866114,PCC7375_Lepto7375_0415_PKS_KS_1896_2329:0.5074574063)100:0.1947488629)54:0.0807717157)6:0.0518932210,(((((((WH0003_CWATWH0003_1665_PKS_KS_32_457:0.0000000001,WH8501_CROWAv1_20623_PKS_KS_32_457:0.0028467201)100:0.0688582939,(ATCC51472_CT51472v1_14140_PKS_KS_32_457:0.0000000001,ATCC51142_cce_3080_PKS_KS_32_457:0.0000000001)100:0.0363186112)100:0.1091310023,PCC73106_Gloeo73106v1_220002_PKS_KS_34_450:0.1694996488)72:0.0379775878,(PCC7428_G7428v1_440021_PKS_KS_36_454:0.1631902980,(PCC7120_all2635_PKS_KS_39_464:0.0801198897,CCY9414_NOSPCv1_10085_PKS_KS_52_477:0.0452375834)100:0.1239330679)43:0.0188177203)100:0.2052309694,((((((PCC6605_Cha6605_2829_PKS_KS_961_1386:0.2971067791,PCC6712_CHR67v1_550574_PKS_KS_645_1070:0.1527355988)59:0.0578380363,PCC6406_Lepto6404v1_1780005_PKS_KS_644_1069:0.2296991496)58:0.0585915480,(PCC73102_Npun_R6590_PKS_KS_16_441:0.0612954381,ATCC29413_Ava_4834_PKS_KS_16_441:0.0651257299)100:0.0844934605)99:0.0759352496,((PCC6407_Oscil6407_00033140_PKS_KS_10_435:0.0000000001,PCC6506_OSCIv3_270025_PKS_KS_10_435:0.0000000001)100:0.2019693385,PCC7112_OSC71v2_63966_PKS_KS_13_438:0.1331337397)96:0.0682334471)100:0.1928030841,PCC73102_Npun_F3156_PKS_KS_63_491:0.3816562009)4:0.0342775235,((((PCC7120_all2646_PKS_KS_9_432:0.0377422718,CCY9414_NOSPCv1_10073_PKS_KS_9_432:0.0752343514)100:0.1921692860,PCC7428_G7428v1_440029_PKS_KS_8_426:0.1812382744)32:0.0357482860,((WH0003_CWATWH0003_1121_PKS_KS_11_434:0.0000000001,WH8501_CROWAv1_20617_PKS_KS_11_434:0.0000000001)100:0.0893597050,(ATCC51472_CT51472v1_14134_PKS_KS_11_434:0.0000000001,ATCC51142_cce_3074_PKS_KS_14_437:0.0000000001)100:0.0401260393)100:0.1696257246)13:0.0629602531,(PCC7375_Lepto7375_0333_PKS_KS_10_434:0.3089062850,((PCC9339_PCC9339_00058440_PKS_KS_16_440:0.1133948498,PCC9339_PCC9339_00056580_PKS_KS_15_438:0.0983435935)100:0.1661461728,(PCC7336_SYNP7v1_970047_PKS_KS_14_445:0.3099994599,PCC73102_Npun_R3432_PKS_KS_16_442:0.1550285723)33:0.0856364186)5:0.0354498886)2:0.0224562341)0:0.0399835775)0:0.0098477454)0:0.0029865356,(((PCC7417_Cylst_6441_PKS_KS_39_473:0.2721517759,((PCC6506_OSCIv3_3850024_PKS_KS_658_1092:0.0603820165,CS505_CYLRAv1_270080_PKS_KS_677_1111:0.0893688865)100:0.2723152775,P1_ProchloronP1_00046210_PKS_KS_9_437:0.3381618283)7:0.0332526469)2:0.0252677394,(PCC6304_Oscil6304_3229_PKS_KS_14_440:0.1820248235,PCC7336_SYNP7v1_970052_PKS_KS_12_443:0.3097109955)19:0.0681531827)0:0.0243623635,(((((((((PCC7417_Cylst_1519_PKS_KS_13_437:0.0599099012,(PCC7126_Mic7126_2549_PKS_KS_4_428:0.0535020915,(PCC7428_G7428v1_140242_PKS_KS_10_434:0.0393913281,PCC7203_CHRTHv2_34019_PKS_KS_4_428:0.0232553508)82:0.0257684015)93:0.0307471631)83:0.0352023612,(PCC7103_Cal7103_00042480_PKS_KS_17_441:0.1057080365,JSC11_FIJSC11v1_130008_PKS_KS_4_428:0.0681330810)55:0.0139051471)57:0.0172949933,PCC9009_TOLP9v1_1960073_PKS_KS_12_436:0.1339324247)25:0.0228591184,(((((PCC9605_PCC9605_00020020_PKS_KS_17_441:0.0316513958,(PCC9339_PCC9339_00058470_PKS_KS_17_441:0.0290763987,PCC7107_NOSPCv2_3715_PKS_KS_11_435:0.0563288128)68:0.0201136859)100:0.0526356752,PCC6303_P6303v242879_PKS_KS_17_441:0.1398986223)46:0.0326237422,PCC9431_Fis9431_00053950_PKS_KS_11_435:0.1050875095)67:0.0431719343,PCC7509_SYNY7509v1_360011_PKS_KS_13_431:0.1809783220)58:0.0240924733,PCC7305_Xeno7305v1_20073_PKS_KS_11_435:0.2164963344)34:0.0188485632)97:0.0720384126,((PCC6306_Lepbo_6240_PKS_KS_11_437:0.1669718287,PCC73102_Npun_R3445_PKS_KS_15_441:0.2569800890)18:0.0288600576,(PCC7437_SC7437v1_90029_PKS_KS_13_443:0.0612905527,PCC6712_CHR67v1_510136_PKS_KS_13_435:0.0634575971)100:0.1668229062)20:0.0405463263)14:0.0382355935,((PCC9339_PCC9339_00038220_PKS_KS_13_439:0.1839058515,PCC73102_Npun_CR073_PKS_KS_10_436:0.1836478661)68:0.0349623367,PCC7203_CHRTHv2_33954_PKS_KS_10_431:0.2398205744)35:0.0366284673)2:0.0313025194,(((PCC9339_PCC9339_00056610_PKS_KS_15_437:0.0823296616,PCC9009_TOLP9v1_1960083_PKS_KS_15_437:0.0502265640)100:0.2078538696,PCC73102_Npun_R3425_PKS_KS_16_442:0.2262193304)19:0.0401525362,PCC7122_A7122v275901_PKS_KS_15_440:0.2703182300)10:0.0401256446)2:0.0196195766,(((((PCC7417_Cylst_4418_PKS_KS_10_440:0.1386692884,(3L_LYNGBM3L_21990_PKS_KS_1315_1771:0.0870638591,PCC7305_Xeno7305v1_70058_PKS_KS_1344_1772:0.1817417093)93:0.0677507726)58:0.0234183279,PCC7108_P7108v1_480162_PKS_KS_8_438:0.1404443133)77:0.0441685749,3L_LYNGBM3L_69620_PKS_KS_624_1061:0.2417350567)72:0.0736705282,((MBIC11017_AM1_A0231_PKS_KS_6_429:0.2211319985,(PCC6407_Oscil6407_00057330_PKS_KS_15_437:0.0000000001,PCC6506_OSCIv3_4080017_PKS_KS_15_437:0.0000000001)100:0.1521549873)45:0.0606633953,(PCC6313_SM6313v1_10063_PKS_KS_18_448:0.4068132881,((((PCC9339_PCC9339_00054780_PKS_KS_702_1142:0.0411483703,CCY9414_NOSPCv1_210023_PKS_KS_700_1140:0.0804862875)78:0.0352399494,(PCC7806_MICAP_2263_PKS_KS_671_1111:0.0058008167,NIES843_MAE_38630_PKS_KS_671_1111:0.0053811417)100:0.0949950208)100:0.2300301736,3L_LYNGBM3L_06510_PKS_KS_697_1134:0.1965266101)44:0.0476266178,(PCC9339_PCC9339_00054830_PKS_KS_1417_1854:0.1330602586,((PCC7437_SC7437v1_20053_PKS_KS_702_1139:0.1220003357,PCC7327_Ple7327_3103_PKS_KS_665_1102:0.0847882114)72:0.0437351566,((PCC7319_Pleur7313_02998_PKS_KS_667_1103:0.1545035515,(PCC7305_Xeno7305v1_380022_PKS_KS_665_1106:0.0784821477,PCC6712_CHR67v1_540587_PKS_KS_668_1105:0.1331959799)85:0.0334782438)99:0.1086279318,(PCC73106_Gloeo73106v1_160034_PKS_KS_637_1074:0.2340151200,PCC7335_SYNPCv1_320151_PKS_KS_739_1181:0.2345519136)31:0.0492293521)13:0.0264272397)23:0.0386182619)42:0.0313489754)100:0.1048769048)2:0.0190475229)0:0.0111483036)0:0.0155533075,((3L_LYNGBM3L_74500_PKS_KS_14_441:0.2171665463,IMS101_Tery_3821_PKS_KS_15_441:0.2224515488)76:0.0787911039,(PCC73102_Npun_F2182_PKS_KS_14_440:0.0495331538,ATCC29413_Ava_1612_PKS_KS_17_443:0.0649785939)100:0.1461879360)42:0.0345736386)0:0.0422784871)0:0.0152793406,((((PCC9339_PCC9339_00056850_PKS_KS_15_378:0.2011204611,PCC7417_Cylst_6459_PKS_KS_13_439:0.1748775193)41:0.0542114138,((((((PCC10914_Mas10914_00005330_PKS_KS_14_438:0.0863595707,((((PCC9605_PCC9605_00020070_PKS_KS_15_439:0.0390104304,PCC9339_PCC9339_00058430_PKS_KS_16_440:0.0872500201)91:0.0340560565,(PCC9009_TOLP9v1_1960079_PKS_KS_15_440:0.0312246760,PCC7107_NOSPCv2_3719_PKS_KS_12_437:0.1034826785)87:0.0259539449)92:0.0635526913,PCC9339_PCC9339_00056530_PKS_KS_15_440:0.1220007728)61:0.0203449996,PCC73102_Npun_R3430_PKS_KS_15_440:0.0752083896)39:0.0172512488)93:0.0411735201,PCC7417_Cylst_6464_PKS_KS_11_436:0.1870659067)44:0.0194439495,(PCC7507_CAL75v1_440065_PKS_KS_16_441:0.2853657163,JSC11_FIJSC11v1_130004_PKS_KS_14_439:0.1205040686)38:0.0282701692)23:0.0100340008,PCC73106_Gloeo73106v1_220008_PKS_KS_8_430:0.2278640329)18:0.0517232988,(((PCC9431_Fis9431_00052580_PKS_KS_8_435:0.1806672696,(PCC6407_Oscil6407_00055650_PKS_KS_13_440:0.0000000001,PCC6506_OSCIv3_4170001_PKS_KS_13_440:0.0000000001)100:0.1038794887)42:0.0181077172,PCC7702_Chl7702_00017000_PKS_KS_13_439:0.1687491610)33:0.0187407839,PCC6304_Oscil6304_0544_PKS_KS_14_442:0.2172296014)41:0.0423555335)0:0.0188568385,(((PCC9339_PCC9339_00056600_PKS_KS_17_444:0.1627894452,((PCC7113_Mic7113_1745_PKS_KS_16_442:0.0509053868,(PCC6407_Oscil6407_00057430_PKS_KS_18_444:0.0000000001,PCC6506_OSCIv3_4080007_PKS_KS_18_444:0.0000000001)100:0.0755350390)53:0.0260322152,JSC11_FIJSC11v1_310003_PKS_KS_16_442:0.0757105808)68:0.0234928958)63:0.0372294167,((PCC7107_NOSPCv2_3722_PKS_KS_1_420:0.1546219530,PCC9009_TOLP9v1_1960082_PKS_KS_17_443:0.0288647390)67:0.0253803769,PCC9605_PCC9605_00020140_PKS_KS_9_435:0.0457241415)93:0.0492016044)93:0.0592817739,(PCC9339_PCC9339_00053970_PKS_KS_13_439:0.2556251157,PCC73102_Npun_R3426_PKS_KS_14_439:0.1207409708)5:0.0116826207)6:0.0260616517)0:0.0061048758)0:0.0194623091,((PCC6407_Oscil6407_00032480_PKS_KS_15_445:0.0000000001,PCC6506_OSCIv3_3900013_PKS_KS_15_445:0.0000000001)100:0.3211802169,PCC73102_Npun_R3024_PKS_KS_10_435:0.2591622092)3:0.0481610249)0:0.0000002605,((PCC6407_Oscil6407_00057390_PKS_KS_13_439:0.0000000001,PCC6506_OSCIv3_4080011_PKS_KS_13_439:0.0000000001)100:0.1870046761,(PCC7107_NOSPCv2_3724_PKS_KS_13_437:0.1481235682,JSC11_FIJSC11v1_310004_PKS_KS_13_424:0.1118703541)98:0.0696885490)94:0.1256618916)0:0.0062636543)0:0.0000006255)0:0.0064363007)65:0.0982802662,((((PCC7507_CAL75v1_440068_PKS_KS_10_420:0.1506118372,((((PCC7429_Pse7429_2680_PKS_KS_10_439:0.0774764323,PCC6605_Cha6605_2625_PKS_KS_10_425:0.1006707099)94:0.0563366835,PCC7105_Gei7105_3715_PKS_KS_10_422:0.1269114608)93:0.0564574963,MBIC11017_AM1_A0228_PKS_KS_10_433:0.1878470133)61:0.0307629944,PCC7122_A7122v275902_PKS_KS_10_428:0.1124450522)43:0.0272726416)35:0.0230473953,((PCC6407_Oscil6407_00057300_PKS_KS_10_427:0.0000000001,PCC6506_OSCIv3_4080020_PKS_KS_10_427:0.0000000001)100:0.1043861094,PCC7203_CHRTHv2_33950_PKS_KS_10_429:0.1481858443)49:0.0296204210)28:0.0194930577,((PCC8802_Cyan8802_3096_PKS_KS_10_422:0.0001424487,PCC8801_PCC8801_3025_PKS_KS_10_422:0.0055870642)100:0.1265293126,CCY0110_CCY01v1_110028_PKS_KS_10_422:0.0975972102)100:0.1885459290)52:0.0391766961,PCC7113_Mic7113_1753_PKS_KS_10_426:0.1291548600)99:0.1116885775)100:0.4665576983)10:0.0230991483,((PCC7375_Lepto7375_0419_PKS_KS_3391_3803:0.6920367570,(((PCC7417_Cylst_1892_PKS_KS_896_1321:0.0677797540,3L_LYNGBM3L_74510_PKS_KS_770_1194:0.1826278036)100:0.2181404266,PCC7425_Cyan7425_2882_PKS_KS_346_770:0.2979620611)100:0.2256898282,((PCC7375_Lepto7375_0420_PKS_KS_2706_3128:0.2678407083,PCC7375_Lepto7375_0415_PKS_KS_707_1129:0.1658046003)100:0.2956830136,(PCC7375_Lepto7375_0420_PKS_KS_1309_1734:0.4112029947,PCC7375_Lepto7375_0419_PKS_KS_5503_5924:0.3871299360)56:0.0663046442)28:0.0406995589)34:0.0541595195)16:0.0393833220,((PCC7375_Lepto7375_0416_PKS_KS_35_461:1.3858915610,PCC7375_Lepto7375_0415_PKS_KS_3091_3507:0.8185233367)28:0.1856698815,(PCC7375_Lepto7375_0416_PKS_KS_1825_2242:0.5131313512,PCC7375_Lepto7375_0416_PKS_KS_611_1015:0.5921604575)76:0.1749462842)7:0.0565038030)18:0.0575809588)51:0.2502088288,((((((((((((PCC9431_Fis9431_00002110_PKS_KS_53_509:0.0146497383,PCC9339_PCC9339_00015340_PKS_KS_53_509:0.0051015115)100:0.0363267146,JSC11_FIJSC11v1_60011_PKS_KS_53_509:0.0194893879)85:0.0315337583,PCC7702_Chl7702_00043630_PKS_KS_54_510:0.0767370754)94:0.0355916782,((PCC7524_NOSS7v1_710028_PKS_KS_62_524:0.0586481175,(CCY9414_NOSPCv1_90037_PKS_KS_54_509:0.0924998662,((PCC7417_Cylst_1194_PKS_KS_86_541:0.0544744962,PCC7108_P7108v1_560086_PKS_KS_53_509:0.0316859897)29:0.0081941861,(((D9_RAPBRv1_40072_PKS_KS_49_502:0.0156609529,CS505_CYLRAv1_600024_PKS_KS_49_502:0.0100448444)100:0.0847098709,0708_Aazo_4448_PKS_KS_53_506:0.0439808806)48:0.0161380024,PCC7122_A7122v273329_PKS_KS_53_509:0.0637967363)50:0.0259814744)26:0.0155911045)17:0.0190357837)10:0.0127706905,PCC73102_Npun_R1294_PKS_KS_53_515:0.0752662829)69:0.0277041469)78:0.0280697956,((PCC10914_Mas10914_00003580_PKS_KS_53_509:0.0755309282,(((PCC6303_P6303v241872_PKS_KS_30_342:0.0626897842,PCC7116_Riv7116_2200_PKS_KS_70_526:0.1127494224)26:0.0251227012,((PCC9009_TOLP9v1_1320024_PKS_KS_53_508:0.1004591555,PCC7103_Cal7103_00039180_PKS_KS_52_509:0.0654326648)27:0.0152085379,((((((PCC7417_Cylst_2534_PKS_KS_53_510:0.0355039307,(PCC7122_A7122v273439_PKS_KS_54_511:0.0032302075,PCC7108_P7108v1_570152_PKS_KS_21_478:0.0165591342)74:0.0099484320)58:0.0130190533,0708_Aazo_3917_PKS_KS_53_510:0.0343125616)36:0.0075971450,(PCC6303_P6303v241894_PKS_KS_53_176:0.1751630940,CS505_CYLRAv1_470139_PKS_KS_54_511:0.0524441645)25:0.0241388406)19:0.0191652322,(PCC73102_Npun_R0043_PKS_KS_24_481:0.0121176177,((PCC7524_NOSS7v1_820438_PKS_KS_53_510:0.0369047768,(PCC7120_alr5351_PKS_KS_53_510:0.0099936614,ATCC29413_Ava_2590_PKS_KS_53_510:0.0040306018)95:0.0231760568)61:0.0230140941,CCY9414_NOSPCv1_340006_PKS_KS_53_510:0.0536608817)15:0.0069743919)4:0.0025800169)16:0.0059869058,(PCC7126_Mic7126_1778_PKS_KS_53_510:0.0275162491,PCC7507_CAL75v1_640067_PKS_KS_53_510:0.0102151319)70:0.0154591010)10:0.0049717136,PCC7107_NOSPCv2_0768_PKS_KS_21_478:0.0443365687)52:0.0279365773)42:0.0203799739)16:0.0131030359,((PCC9605_PCC9605_00051940_PKS_KS_53_509:0.0163968948,((PCC9431_Fis9431_00031640_PKS_KS_53_509:0.0141759410,PCC9339_PCC9339_00006280_PKS_KS_53_509:0.0026966266)99:0.0222160431,JSC11_FIJSC11v1_130284_PKS_KS_53_509:0.0126043330)89:0.0226304828)92:0.0309756119,PCC7702_Chl7702_00038090_PKS_KS_53_509:0.0623370007)94:0.0424234591)16:0.0197270078)87:0.0705120831,PCC7428_G7428v1_170090_PKS_KS_20_474:0.0854737711)42:0.0225650050)81:0.0669552336,(PCC7103_Cal7103_00015190_PKS_KS_20_476:0.1122239529,PCC7524_NOSS7v1_630008_PKS_KS_17_473:0.0864724269)98:0.0654737103)66:0.0386732156,(PCC7421_glr2848_PKS_KS_50_507:0.2312225205,((PCC7120_all1646_PKS_KS_18_473:0.0132618695,ATCC29413_Ava_4747_PKS_KS_18_473:0.0102781097)88:0.0818456501,NIES843_MAE_27840_PKS_KS_18_473:0.0455425549)100:0.1735100264)17:0.0265238698)21:0.0463094899,PCC7421_gll1959_PKS_KS_21_476:0.2466635800)100:0.2898751295,(((PCC7421_gll4225_PKS_KS_9_464:0.2931286878,PCC7108_P7108v1_420243_PKS_KS_11_467:0.2445788706)61:0.0780032595,(JSC11_FIJSC11v1_130240_PKS_KS_10_466:0.0150426031,(PCC9339_PCC9339_00002880_PKS_KS_7_463:0.0345306962,PCC9431_Fis9431_00007690_PKS_KS_10_466:0.0433528770)66:0.0116951593)100:0.1130199703)47:0.0583196117,WH8016_Syn8016_1953_PKS_KS_9_466:0.3287947290)100:0.3471932819)50:0.0814986167,(((((JSC11_FIJSC11v1_130242_PKS_KS_698_1140:0.0340655102,PCC9339_PCC9339_00002900_PKS_KS_697_1139:0.0174996367)72:0.0095607121,PCC9431_Fis9431_00010180_PKS_KS_698_1140:0.0277658111)100:0.0938584923,PCC7421_gll4226_PKS_KS_698_1139:0.2722656157)38:0.0463368026,PCC7108_P7108v1_420241_PKS_KS_694_1136:0.1710755613)71:0.0891584979,WH8016_Syn8016_1951_PKS_KS_686_1128:0.3004459543)100:0.3307656203)94:0.1529829161,(((((PCC9009_TOLP9v1_1320022_PKS_KS_4_451:0.1731525870,(PCC7116_Riv7116_2197_PKS_KS_4_453:0.1909370865,((((PCC9339_PCC9339_00006310_PKS_KS_4_452:0.0300453131,PCC9431_Fis9431_00031670_PKS_KS_4_452:0.0237482369)99:0.0313445097,(PCC9605_PCC9605_00051910_PKS_KS_4_452:0.0221416426,JSC11_FIJSC11v1_130281_PKS_KS_4_452:0.0348957427)38:0.0037568003)100:0.0390109978,PCC7702_Chl7702_00038120_PKS_KS_4_451:0.1164410698)97:0.0525058619,((PCC7103_Cal7103_00039210_PKS_KS_4_450:0.1349806913,PCC6303_P6303v241869_PKS_KS_45_489:0.1549887816)71:0.0302818345,PCC10914_Mas10914_00003610_PKS_KS_4_452:0.1344702765)37:0.0174715935)56:0.0439025128)46:0.0258380313)66:0.0418498633,(((((PCC7126_Mic7126_1776_PKS_KS_4_451:0.0718423035,PCC7507_CAL75v1_640070_PKS_KS_4_451:0.0298230865)100:0.1116533157,((PCC7524_NOSS7v1_820435_PKS_KS_4_449:0.0504660910,(PCC7120_alr5354_PKS_KS_4_451:0.0211611598,ATCC29413_Ava_2592_PKS_KS_4_451:0.0080807788)100:0.0590871758)54:0.0251720095,PCC7107_NOSPCv2_0766_PKS_KS_4_451:0.1379541267)87:0.0492529288)48:0.0242174298,(((CS505_CYLRAv1_470141_PKS_KS_4_450:0.1793071831,PCC7108_P7108v1_570150_PKS_KS_4_450:0.0362101574)44:0.0233802303,PCC7122_A7122v273437_PKS_KS_4_450:0.0631568211)44:0.0319342067,0708_Aazo_3915_PKS_KS_4_450:0.0677772717)98:0.0822969912)34:0.0205628862,PCC7417_Cylst_2532_PKS_KS_4_451:0.1060437937)91:0.0579787331,(PCC73102_Npun_R0041_PKS_KS_4_451:0.0829305260,CCY9414_NOSPCv1_340009_PKS_KS_4_452:0.1224747611)99:0.0891509086)80:0.0484783617)100:0.1838057998,(PCC7103_Cal7103_00015040_PKS_KS_4_443:0.2235771178,PCC7524_NOSS7v1_630012_PKS_KS_4_449:0.1954294297)70:0.0987804870)63:0.1838089858,PCC7421_gll1957_PKS_KS_40_410:0.4936642640)100:0.6222660128,PCC73102_Npun_R2175_PKS_KS_733_1289:1.1156605462)76:0.3440789556)30:0.0710673063,((((PCC7822_Cyan7822_5841_PKS_KS_17_476:0.1495915996,PCC7806_MICAP_3289_PKS_KS_13_472:0.0910043985)100:0.0637937030,(PCC9339_PCC9339_00055170_PKS_KS_17_476:0.1640213383,PCC9339_PCC9339_00059630_PKS_KS_6_465:0.2490614290)44:0.0349501766)58:0.0765320951,PCC6712_CHR67v1_510218_PKS_KS_8_467:0.1775848705)100:0.2517805068,((PCC7822_Cyan7822_0309_PKS_KS_13_469:0.1642641934,NIES843_MAE_12840_PKS_KS_7_463:0.2167887379)71:0.0749684189,PCC7524_NOSS7v1_820296_PKS_KS_5_461:0.1277495494)100:0.3638242259)100:0.5536750537)70:0.1811544303)100:1.2164029579,PCC7421_gll1957_PKS_KS_429_861:0.7541262433)89:0.2280401561,((PCC10914_Mas10914_00003610_PKS_KS_480_949:0.0868113484,(PCC7103_Cal7103_00039210_PKS_KS_466_924:0.2322994489,((((PCC9605_PCC9605_00051910_PKS_KS_468_933:0.0421890657,((PCC9431_Fis9431_00031670_PKS_KS_484_952:0.0393490049,PCC9339_PCC9339_00006310_PKS_KS_528_1016:0.0230559580)100:0.0312283091,JSC11_FIJSC11v1_130281_PKS_KS_468_925:0.0403053604)98:0.0413494893)97:0.0443182232,PCC7702_Chl7702_00038120_PKS_KS_475_923:0.1782471450)88:0.0338819260,PCC7116_Riv7116_2197_PKS_KS_469_930:0.2369500373)93:0.0479759484,PCC6303_P6303v241869_PKS_KS_505_950:0.3353356622)50:0.0434933769)61:0.0315305770)71:0.0367824618,(((((PCC7524_NOSS7v1_820434_PKS_KS_12_462:0.0772714449,(PCC7120_alr5355_PKS_KS_12_462:0.0085496616,ATCC29413_Ava_2593_PKS_KS_12_462:0.0098221692)100:0.0836267041)96:0.0512570710,PCC7107_NOSPCv2_0765_PKS_KS_9_451:0.1385301924)76:0.0417532363,((PCC7417_Cylst_2531_PKS_KS_11_461:0.0697497400,(((CS505_CYLRAv1_470142_PKS_KS_11_462:0.1934201788,0708_Aazo_3914_PKS_KS_11_462:0.0626299407)68:0.0171092980,PCC7122_A7122v273436_PKS_KS_11_462:0.0535034928)79:0.0378048361,PCC7108_P7108v1_570149_PKS_KS_11_462:0.0621476024)100:0.1133108904)59:0.0314477900,(PCC7126_Mic7126_1775_PKS_KS_5_456:0.0763175635,PCC7507_CAL75v1_640071_PKS_KS_11_462:0.0511622747)100:0.0834810881)22:0.0131500920)68:0.0446986685,PCC9009_TOLP9v1_1320021_PKS_KS_8_468:0.1307305163)72:0.0374976396,(PCC73102_Npun_R0041_PKS_KS_467_924:0.1351067254,CCY9414_NOSPCv1_340009_PKS_KS_468_910:0.1781274777)71:0.0531775353)51:0.0374083099)74:0.0622229025)55:0.0561038553,(PCC7103_Cal7103_00015040_PKS_KS_460_918:0.3142478385,PCC7524_NOSS7v1_630012_PKS_KS_472_927:0.2055126037)95:0.1200083314)75:0.0814232767,PCC7428_G7428v1_170088_PKS_KS_10_445:0.3954511565)88:0.1153453872)61:0.0266571340,((PCC9431_Fis9431_00002100_PKS_KS_12_415:0.0530517048,PCC9339_PCC9339_00015330_PKS_KS_12_415:0.0620648011)100:0.0777649933,JSC11_FIJSC11v1_60010_PKS_KS_12_422:0.1079618794)100:0.1272520013)78:0.0864758125,((PCC7524_NOSS7v1_710030_PKS_KS_12_425:0.1988834382,PCC73102_Npun_R1293_PKS_KS_12_433:0.1559082035)53:0.0256871108,CCY9414_NOSPCv1_90036_PKS_KS_12_410:0.2377157844)75:0.0223185187)80:0.1138951124)96:0.2115516404,PCC7108_P7108v1_560087_PKS_KS_111_369:0.1378994195)92:0.1101498592,PCC7122_A7122v273330_PKS_KS_43_362:0.1537643295)95:0.1081596648,0708_Aazo_4450_PKS_KS_117_356:0.1580558939)100:0.4186670032,D9_RAPBRv1_40071_PKS_KS_123_365:0.0631034056,CS505_CYLRAv1_600023_PKS_KS_49_365:0.0426771959);
